# Supplementary material for: Di-μ-chlorido-bis­(chlorido{2-[(4-ethyl­phen­yl)imino­meth­yl]pyridine-κ2 N,N′}copper(II))
Source: Acta Crystallogr Sect E Struct Rep Online. 2011 Aug 27;67(Pt 9):m1296. doi: 10.1107/S1600536811032053 (PMC3200970; doi:10.1107/S1600536811032053)
Supplement: Supplementary file 2 [file e-67-m1296-Isup2.hkl]

# 
# h,k,l, Fc-squared, Fo-squared, sigma(Fo-squared) and status flag 
# 
data_I
_shelx_title ' k10143 in P2(1)/c' 
_shelx_refln_list_code          4 
_shelx_F_calc_maximum      299.10 
_exptl_crystal_F_000       700.00 
_reflns_d_resolution_high  0.7702 
 
loop_ 
 _symmetry_equiv_pos_as_xyz 
 'x, y, z' 
 '-x, y+1/2, -z+1/2' 
 '-x, -y, -z' 
 'x, -y-1/2, z-1/2' 
 
_cell_length_a    10.1254 
_cell_length_b     8.8384 
_cell_length_c    16.2117 
_cell_angle_alpha  90.000 
_cell_angle_beta  100.883 
_cell_angle_gamma  90.000 
 
_shelx_F_squared_multiplier     1.000 
 
loop_ 
 _refln_index_h 
 _refln_index_k 
 _refln_index_l 
 _refln_F_squared_calc 
 _refln_F_squared_meas 
 _refln_F_squared_sigma 
 _refln_observed_status 
   2   0   0     7714.41     7537.50    151.30 o 
   3   0   0     1963.63     1800.04     41.00 o 
   4   0   0      219.63      162.41     10.27 o 
   5   0   0      434.74      355.03     13.11 o 
   6   0   0      839.60      741.19     22.50 o 
   7   0   0      601.54      528.44     21.16 o 
   8   0   0     6177.68     6555.76    129.38 o 
   9   0   0      232.20      219.35     17.53 o 
  10   0   0      758.12      740.12     46.43 o 
  11   0   0     1907.58     1936.14     97.77 o 
  12   0   0     1608.95     1794.40    104.19 o 
   1   1   0     1145.55     1143.50     19.21 o 
   2   1   0       36.19       36.45      2.49 o 
   3   1   0      761.76      765.95     12.88 o 
   4   1   0      696.89      665.69     12.62 o 
   5   1   0       17.91       16.39      4.36 o 
   6   1   0      345.92      379.03     11.64 o 
   7   1   0      247.66      192.56      9.62 o 
   8   1   0      962.01      963.10     29.95 o 
   9   1   0     2449.18     2550.65     51.36 o 
  10   1   0      280.41      218.36     20.18 o 
  11   1   0        2.31       -8.67     17.50 o 
  12   1   0       16.10       10.34     37.20 o 
   0   2   0      102.87      109.51      6.47 o 
   1   2   0    16125.80    15758.94    221.19 o 
   2   2   0     1836.68     1719.04     29.63 o 
   3   2   0      209.62      185.67      6.64 o 
   4   2   0      514.47      480.19     11.56 o 
   5   2   0      439.53      458.55     12.25 o 
   6   2   0     1300.87     1343.84     28.21 o 
   7   2   0     1968.94     2047.56     44.88 o 
   8   2   0      147.54      123.39     10.75 o 
   9   2   0       79.13       74.43     12.31 o 
  10   2   0       13.09       17.77     14.36 o 
  11   2   0       90.33       55.91     18.58 o 
  12   2   0      510.37      452.02     35.89 o 
   1   3   0      328.52      298.52      9.14 o 
   2   3   0      692.24      685.24     16.79 o 
   3   3   0        0.03       -1.17      5.00 o 
   4   3   0     2298.68     2375.60     38.26 o 
   5   3   0     1886.40     2008.38     33.59 o 
   6   3   0      412.57      421.40     17.16 o 
   7   3   0     2029.24     2026.91     40.65 o 
   8   3   0      924.31      886.60     27.24 o 
   9   3   0     1155.24     1149.61     37.48 o 
  10   3   0      729.45      699.28     37.93 o 
  11   3   0      155.04      160.98     24.73 o 
  12   3   0       19.09       11.12     22.45 o 
   0   4   0     4471.53     4256.61    101.43 o 
   1   4   0     4619.60     4370.48     64.18 o 
   2   4   0     7701.21     7633.60    113.53 o 
   3   4   0     6450.54     6798.24    104.14 o 
   4   4   0     2019.21     2018.56     45.24 o 
   5   4   0      802.34      805.81     18.46 o 
   6   4   0      861.39      880.36     22.83 o 
   7   4   0      156.94      153.28     10.63 o 
   8   4   0       10.21       16.48     11.43 o 
   9   4   0      170.62      172.06     21.58 o 
  10   4   0      250.34      290.11     28.79 o 
  11   4   0      763.60      681.54     43.68 o 
  12   4   0      493.52      415.13     35.56 o 
   1   5   0      865.12      878.19     21.63 o 
   2   5   0     1743.26     1834.96     41.15 o 
   3   5   0       72.95       66.14      8.56 o 
   4   5   0     1184.24     1284.96     30.35 o 
   5   5   0      948.19      932.47     26.27 o 
   6   5   0       97.45       75.90      8.40 o 
   7   5   0        0.76        6.38      6.55 o 
   8   5   0      988.71      952.63     44.65 o 
   9   5   0      651.47      576.87     35.43 o 
  10   5   0      398.39      351.97     31.84 o 
  11   5   0       21.66       39.11     24.81 o 
   0   6   0    17643.59    18334.70    441.23 o 
   1   6   0    15551.58    16318.08    231.03 o 
   2   6   0     3813.22     4007.47     73.67 o 
   3   6   0      640.56      627.77     24.03 o 
   4   6   0     1015.80     1047.02     30.41 o 
   5   6   0      280.13      274.47     16.20 o 
   6   6   0      438.67      500.02     33.63 o 
   7   6   0     1399.39     1483.38     59.29 o 
   8   6   0      699.83      682.03     39.76 o 
   9   6   0      426.33      322.26     30.99 o 
  10   6   0      307.95      279.26     33.79 o 
  11   6   0      439.46      360.77     41.99 o 
   1   7   0      236.03      202.70     15.13 o 
   2   7   0      325.69      288.08     15.44 o 
   3   7   0      116.11       98.66     13.63 o 
   4   7   0       12.07       -4.70     10.39 o 
   5   7   0       26.24       21.70     14.88 o 
   6   7   0      127.09      100.68     18.33 o 
   7   7   0       94.49       82.78     10.31 o 
   8   7   0      134.37      108.34     42.26 o 
   9   7   0      250.70      190.38     30.86 o 
  10   7   0      323.18      226.82     51.55 o 
   0   8   0     1585.48     1572.74    111.53 o 
   1   8   0      119.18      102.90     21.48 o 
   2   8   0      273.84      233.77     23.70 o 
   3   8   0      121.10      100.67     17.83 o 
   4   8   0       68.56       70.13     30.54 o 
   5   8   0      158.88      117.22     22.98 o 
   6   8   0      147.99      120.21     22.92 o 
   7   8   0      200.03      178.93     44.67 o 
   8   8   0       57.96       -2.33     22.24 o 
   9   8   0      179.42      144.12     35.52 o 
   1   9   0      253.78      231.99     32.59 o 
   2   9   0      170.59      112.42     30.14 o 
   3   9   0      254.73      175.14     32.33 o 
   4   9   0      219.83      151.46     25.21 o 
   5   9   0       80.13       -2.51     23.79 o 
   6   9   0       46.44       60.86     30.26 o 
   7   9   0      250.83      123.90     43.35 o 
   8   9   0      903.86      796.99     68.04 o 
   0  10   0      792.42      965.28     95.30 o 
   1  10   0     1075.05     1067.95    100.71 o 
   2  10   0     1876.14     2246.26    187.65 o 
   3  10   0     1992.19     2293.50    137.59 o 
   4  10   0      887.66      895.17     66.35 o 
   5  10   0      312.92      308.33     44.30 o 
   6  10   0        4.18      -26.70     26.70 o 
   1  11   0      251.49      213.67     63.39 o 
   2  11   0      288.15      321.73     46.84 o 
   3  11   0        1.81      -25.69     76.55 o 
 -12   1   1      619.82      533.16     34.27 o 
 -11   1   1      291.74      270.36     23.24 o 
 -10   1   1       64.84       57.22     12.62 o 
  -9   1   1      521.36      569.84     23.86 o 
  -8   1   1     2943.84     3083.75     57.94 o 
  -7   1   1     3026.89     3037.30     50.20 o 
  -6   1   1     6771.21     7011.57     90.11 o 
  -5   1   1      312.71      275.41     10.88 o 
  -4   1   1      804.64      899.12     16.38 o 
  -3   1   1      124.73      166.59      8.94 o 
  -2   1   1     1919.45     1782.51     28.89 o 
  -1   1   1     4250.14     4178.77     57.33 o 
   0   1   1     6573.67     6496.29     75.14 o 
   1   1   1     8096.84     8192.11    116.93 o 
   2   1   1    17446.46    17363.12    236.78 o 
   3   1   1     3074.42     3005.84     43.34 o 
   4   1   1     4361.85     4208.79     72.36 o 
   5   1   1     8240.24     8292.73    113.43 o 
   6   1   1     7759.96     7947.51    111.44 o 
   7   1   1     2721.39     2781.17     47.84 o 
   8   1   1       37.48       28.37      7.27 o 
   9   1   1      100.02       85.81      9.89 o 
  10   1   1      235.58      215.39     29.25 o 
  11   1   1     1073.31     1109.93     48.62 o 
  12   1   1     2019.96     2166.88     82.34 o 
 -12   2   1       12.09       -8.06     17.90 o 
 -11   2   1      160.76      158.33     22.51 o 
 -10   2   1      508.74      433.85     30.01 o 
  -9   2   1     4690.52     5115.43     96.45 o 
  -8   2   1     7765.91     8388.14    140.11 o 
  -7   2   1     5237.35     5509.76     84.85 o 
  -6   2   1     6637.53     6785.14     96.85 o 
  -5   2   1     1635.06     1581.59     24.90 o 
  -4   2   1     1862.20     1830.91     27.92 o 
  -3   2   1     2643.25     2574.29     40.57 o 
  -2   2   1      840.59      762.58     14.96 o 
  -1   2   1        9.18       14.12      3.22 o 
   0   2   1      106.64       89.22      3.88 o 
   1   2   1    10119.56    10278.80    149.38 o 
   2   2   1     2907.41     2942.05     46.68 o 
   3   2   1     2069.71     1932.16     31.73 o 
   4   2   1     5949.23     6031.35     92.17 o 
   5   2   1     6226.61     6369.91     96.26 o 
   6   2   1     3458.22     3663.91     62.26 o 
   7   2   1        6.34       17.60      9.75 o 
   8   2   1       46.45       61.40     10.42 o 
   9   2   1       27.66       28.75     10.18 o 
  10   2   1       82.66       62.85     15.65 o 
  11   2   1       12.90       15.14     17.74 o 
  12   2   1       87.30       72.11     21.66 o 
 -12   3   1        1.61       -9.06     18.71 o 
 -11   3   1       74.91       12.46     16.92 o 
 -10   3   1        0.63       12.46     14.54 o 
  -9   3   1      212.43      207.98     21.54 o 
  -8   3   1      736.66      724.18     23.42 o 
  -7   3   1      568.68      580.25     16.04 o 
  -6   3   1      356.57      359.46     11.81 o 
  -5   3   1       11.60       12.41      4.53 o 
  -4   3   1      648.40      641.59     15.47 o 
  -3   3   1      633.85      618.03     15.37 o 
  -2   3   1       84.24       94.99      6.37 o 
  -1   3   1       13.12        7.96      4.30 o 
   0   3   1       29.81       29.24      4.25 o 
   1   3   1     1572.01     1619.80     26.33 o 
   2   3   1     2025.84     2028.48     34.67 o 
   3   3   1      598.00      563.24     15.52 o 
   4   3   1      604.71      567.97     14.26 o 
   5   3   1        7.07       -0.96      6.70 o 
   6   3   1       35.13       21.10     10.05 o 
   7   3   1      515.61      499.10     19.20 o 
   8   3   1       17.96        6.67     10.10 o 
   9   3   1      227.52      224.18     18.16 o 
  10   3   1       54.73       46.70     18.98 o 
  11   3   1        0.35      -18.24     18.24 o 
  12   3   1        3.08       29.63     27.10 o 
 -12   4   1       10.66       46.00     24.44 o 
 -11   4   1       38.91       45.95     26.06 o 
 -10   4   1      343.10      345.30     44.43 o 
  -9   4   1     3398.31     3566.06     89.21 o 
  -8   4   1     6763.54     7421.35    131.73 o 
  -7   4   1     5866.65     6404.76    112.46 o 
  -6   4   1       82.74       71.01      6.72 o 
  -5   4   1      598.70      613.48     23.21 o 
  -4   4   1     1201.79     1144.39     26.76 o 
  -3   4   1      597.70      508.69     15.56 o 
  -2   4   1      251.34      151.58      9.58 o 
  -1   4   1      601.37      582.95     14.58 o 
   0   4   1      132.34      163.58      9.90 o 
   1   4   1      361.92      373.40     11.67 o 
   2   4   1       96.97      109.59      7.47 o 
   3   4   1     2130.19     2192.39     48.73 o 
   4   4   1     3076.41     2969.86     52.02 o 
   5   4   1     3653.71     3652.90     57.73 o 
   6   4   1      571.06      553.37     20.17 o 
   7   4   1       18.13       21.61      9.92 o 
   8   4   1     1127.78     1085.84     34.78 o 
   9   4   1        3.70       -5.99     14.78 o 
  10   4   1      191.76      242.37     48.45 o 
  11   4   1      202.67      178.02     28.78 o 
 -11   5   1      333.39      266.82     31.51 o 
 -10   5   1     1746.43     1771.46     77.01 o 
  -9   5   1     1202.85     1051.83     55.19 o 
  -8   5   1      860.64      893.49     41.02 o 
  -7   5   1     2242.55     2439.44     49.04 o 
  -6   5   1      491.09      494.19     24.87 o 
  -5   5   1      540.77      538.24     18.01 o 
  -4   5   1       39.27       39.92      9.72 o 
  -3   5   1       20.02       24.43      7.61 o 
  -2   5   1     3380.39     3326.83     57.98 o 
  -1   5   1     2787.41     2664.70     45.74 o 
   0   5   1     7866.40     7776.10    119.76 o 
   1   5   1    11545.70    11750.13    175.58 o 
   2   5   1     2951.86     2683.31     46.58 o 
   3   5   1     3831.36     3746.89     69.86 o 
   4   5   1     2596.31     2483.90     49.32 o 
   5   5   1     3076.37     3118.76     52.61 o 
   6   5   1     3441.93     3433.78     69.30 o 
   7   5   1      452.26      452.90     20.75 o 
   8   5   1     1005.61     1017.15     49.25 o 
   9   5   1     1188.14     1270.83     60.10 o 
  10   5   1      420.99      464.09     38.94 o 
  11   5   1     1096.06     1240.12     66.54 o 
 -11   6   1      362.05      298.69     44.26 o 
 -10   6   1      265.29      194.68     32.15 o 
  -9   6   1      212.64      202.05     27.06 o 
  -8   6   1        0.57        2.18     10.42 o 
  -7   6   1      485.10      490.57     33.69 o 
  -6   6   1      393.49      373.02     21.03 o 
  -5   6   1      864.18      842.97     25.64 o 
  -4   6   1      194.24      142.90     15.13 o 
  -3   6   1       11.66        4.54      7.61 o 
  -2   6   1      807.61      874.19     24.18 o 
  -1   6   1      252.22      253.38     12.64 o 
   0   6   1       91.23       66.61      8.85 o 
   1   6   1      719.21      706.81     22.20 o 
   2   6   1      477.17      467.59     26.85 o 
   3   6   1      197.23      179.87     11.52 o 
   4   6   1        7.96       -2.63      9.26 o 
   5   6   1       14.27       -1.19      9.76 o 
   6   6   1       97.17       75.43     15.54 o 
   7   6   1      627.02      582.04     35.81 o 
   8   6   1      154.67      128.47     22.25 o 
   9   6   1       41.46        1.57     20.73 o 
  10   6   1      186.52      133.97     30.52 o 
 -10   7   1       23.51      -24.63     28.86 o 
  -9   7   1      156.68      130.04     25.77 o 
  -8   7   1      617.50      589.91     44.71 o 
  -7   7   1     1392.06     1381.84     49.47 o 
  -6   7   1     1018.51      945.18     71.69 o 
  -5   7   1        1.98        8.43     14.57 o 
  -4   7   1      297.24      232.44     16.34 o 
  -3   7   1        1.47        5.25      9.74 o 
  -2   7   1       21.74        6.81      9.18 o 
  -1   7   1     1671.66     1756.76     43.36 o 
   0   7   1      867.09      864.92     27.70 o 
   1   7   1     1622.39     1646.24     41.03 o 
   2   7   1     3011.84     3133.05     68.10 o 
   3   7   1      292.55      244.00     17.97 o 
   4   7   1      734.97      672.48     31.76 o 
   5   7   1     2353.78     2332.36     79.51 o 
   6   7   1     1370.06     1464.17     95.93 o 
   7   7   1      842.14      767.65     55.58 o 
   8   7   1        6.65       22.39     24.84 o 
   9   7   1      282.53      209.13     36.42 o 
  10   7   1       25.06       80.20     29.22 o 
  -9   8   1      488.73      362.29     40.22 o 
  -8   8   1     1284.99     1417.47     73.38 o 
  -7   8   1     1163.07     1321.64    114.11 o 
  -6   8   1     2072.59     1991.53     82.05 o 
  -5   8   1     2022.58     2115.24    102.77 o 
  -4   8   1     1749.39     1753.22     78.33 o 
  -3   8   1      177.76      114.33     20.96 o 
  -2   8   1      602.13      576.66     71.93 o 
  -1   8   1       83.16       84.98     20.84 o 
   0   8   1       63.55       54.46     20.29 o 
   1   8   1       47.17       28.15     18.40 o 
   2   8   1       15.29       37.06     21.71 o 
   3   8   1      598.98      656.95     42.28 o 
   4   8   1     1438.84     1470.07     60.27 o 
   5   8   1      603.88      585.15     38.26 o 
   6   8   1     1066.52      964.81     53.08 o 
   7   8   1      519.70      401.68     52.04 o 
   8   8   1       83.24       60.01     26.96 o 
   9   8   1        0.26      -24.86     24.86 o 
  -8   9   1      136.87       71.95     30.23 o 
  -7   9   1        0.41      -18.70     27.01 o 
  -6   9   1        9.53        4.66     24.72 o 
  -5   9   1       39.55       18.39     20.05 o 
  -4   9   1      878.04      870.45     49.00 o 
  -3   9   1      727.51      749.39     44.01 o 
  -2   9   1        4.81       18.34     21.89 o 
  -1   9   1        7.00      -18.96     18.96 o 
   0   9   1        1.25       -6.27     32.71 o 
   1   9   1       36.29        3.47     27.61 o 
   2   9   1      681.61      782.70     55.01 o 
   3   9   1      973.98     1185.01     73.03 o 
   4   9   1      858.99      891.85     59.90 o 
   5   9   1      172.31      140.44     51.77 o 
   6   9   1       53.05       -1.65     25.84 o 
   7   9   1       81.37       94.44     71.94 o 
  -6  10   1       20.60       27.28     30.22 o 
  -5  10   1       36.33       23.34     25.15 o 
  -4  10   1        4.95       -6.65     49.73 o 
  -3  10   1      275.39      324.95     44.52 o 
  -2  10   1      162.32      158.27     78.27 o 
  -1  10   1      197.20      201.67     33.32 o 
   0  10   1       29.01        4.47     44.27 o 
   1  10   1        8.79       23.56     25.19 o 
   2  10   1        4.18        1.69     31.23 o 
   3  10   1      115.16       97.29     33.78 o 
   4  10   1       41.91       17.70     24.46 o 
   5  10   1      572.67      589.39     55.62 o 
   6  10   1       71.11       25.96     33.07 o 
  -3  11   1       31.91       39.25     35.10 o 
  -2  11   1      159.56      124.56     34.26 o 
  -1  11   1      910.73     1035.10     79.97 o 
   0  11   1      658.11      606.60     59.93 o 
   1  11   1      988.14     1050.90    163.79 o 
   2  11   1     1285.55     1369.54    222.08 o 
   3  11   1     1182.05     1197.81    100.46 o 
 -13   0   2      137.90      170.68     60.87 o 
 -12   0   2       76.14       62.62     25.73 o 
 -11   0   2      190.02      153.96     44.08 o 
 -10   0   2        0.30       -9.13     11.38 o 
  -9   0   2      313.92      301.15     21.37 o 
  -8   0   2      711.40      651.29     24.73 o 
  -7   0   2     4027.33     4116.11     83.87 o 
  -6   0   2     1595.40     1603.14     33.07 o 
  -5   0   2        3.45        9.85      4.58 o 
  -4   0   2      552.08      574.92     14.09 o 
  -3   0   2     7750.08     7918.31    137.17 o 
  -2   0   2      147.63      142.90      5.01 o 
  -1   0   2    13571.66     1607.35   6208.07 o 
   0   0   2      690.58      543.00    134.39 o 
   1   0   2    18846.59    17809.49    413.03 o 
   2   0   2     3275.60     3326.87     90.09 o 
   3   0   2     2086.40     1921.62     55.54 o 
   4   0   2     8148.60     7833.16    193.00 o 
   5   0   2     7309.14     7058.02    152.00 o 
   6   0   2     5545.90     5464.78    107.10 o 
   7   0   2     2830.33     2845.41     62.74 o 
   8   0   2      257.03      263.84     17.79 o 
   9   0   2      874.42      904.50     56.19 o 
  10   0   2       49.11       66.78     22.99 o 
  11   0   2      216.52      225.91     58.10 o 
  12   0   2      503.79      412.73     46.86 o 
 -12   1   2       18.33       16.27     16.99 o 
 -11   1   2       15.03       -9.52     15.25 o 
 -10   1   2      202.09      188.02     14.73 o 
  -9   1   2     1259.22     1318.84     31.25 o 
  -8   1   2     2000.98     2069.99     41.77 o 
  -7   1   2     1254.99     1220.37     25.45 o 
  -6   1   2     2078.70     2043.41     34.50 o 
  -5   1   2      352.62      506.19     11.91 o 
  -4   1   2     6389.27     6442.19     82.86 o 
  -3   1   2     5540.72     5400.74     65.64 o 
  -2   1   2     2857.82     2796.65     37.52 o 
  -1   1   2      740.22      668.35     15.40 o 
   0   1   2    14149.96    13403.53    149.24 o 
   1   1   2     6463.66     6341.37     92.33 o 
   2   1   2     2837.79     2871.15     45.03 o 
   3   1   2       15.46        3.96      2.35 o 
   4   1   2     2963.40     2965.25     49.01 o 
   5   1   2     1935.02     1837.06     34.52 o 
   6   1   2      823.62      762.02     18.12 o 
   7   1   2       31.17       24.21      6.68 o 
   8   1   2      809.45      784.27     25.40 o 
   9   1   2      569.23      549.23     21.64 o 
  10   1   2       80.83       63.69     21.85 o 
  11   1   2      263.28      201.47     26.76 o 
  12   1   2       54.71       17.60     19.97 o 
 -12   2   2       56.25       -0.56     19.07 o 
 -11   2   2      138.52      121.67     22.38 o 
 -10   2   2       99.90       62.86     15.31 o 
  -9   2   2       30.26       12.17      9.15 o 
  -8   2   2     2547.15     2666.46     47.80 o 
  -7   2   2      332.96      323.10     12.13 o 
  -6   2   2       37.44       24.61      6.13 o 
  -5   2   2        8.09        7.47      4.12 o 
  -4   2   2      517.86      486.44     10.81 o 
  -3   2   2       88.50       87.07      4.68 o 
  -2   2   2       20.10       38.86      9.26 o 
  -1   2   2      786.57      764.71     19.25 o 
   0   2   2    11641.41    11387.30    139.38 o 
   1   2   2     7678.56     7870.54    105.25 o 
   2   2   2      319.47      379.47      9.79 o 
   3   2   2      831.11      809.86     17.72 o 
   4   2   2     1733.22     1812.36     31.80 o 
   5   2   2     1943.80     1886.51     34.86 o 
   6   2   2     2374.56     2486.50     50.23 o 
   7   2   2      955.50      984.93     26.12 o 
   8   2   2      411.63      351.87     16.99 o 
   9   2   2     2198.41     2236.62     62.67 o 
  10   2   2      191.78      117.77     19.30 o 
  11   2   2       87.37       99.66     20.62 o 
  12   2   2      386.62      379.10     42.86 o 
 -12   3   2        7.34       15.90     20.23 o 
 -11   3   2      201.76      196.57     25.81 o 
 -10   3   2      663.13      695.25     69.84 o 
  -9   3   2      826.84      881.43     29.71 o 
  -8   3   2      757.64      764.71     26.36 o 
  -7   3   2     2076.87     2172.01     43.00 o 
  -6   3   2     5181.75     5462.73     76.08 o 
  -5   3   2     8278.64     8610.30    110.32 o 
  -4   3   2    10516.04    10538.85    145.06 o 
  -3   3   2    26585.60    27166.07    348.37 o 
  -2   3   2    31119.55    30025.64    408.27 o 
  -1   3   2     6500.90     6041.81     95.28 o 
   0   3   2      176.25      250.26      7.98 o 
   1   3   2     2191.54     2389.57     37.82 o 
   2   3   2     1116.67     1006.33     20.85 o 
   3   3   2    11756.68    12532.15    183.48 o 
   4   3   2    13761.98    14693.93    212.21 o 
   5   3   2     8029.56     8690.46    134.15 o 
   6   3   2     4797.50     4939.83     85.28 o 
   7   3   2     1794.82     1837.15     42.47 o 
   8   3   2      373.54      338.05     17.78 o 
   9   3   2      324.56      335.68     26.93 o 
  10   3   2      419.05      474.97     34.41 o 
  11   3   2      578.43      578.28     42.39 o 
  12   3   2       55.36       49.83     23.14 o 
 -12   4   2       48.82       44.79     26.69 o 
 -11   4   2       48.87      -10.26     17.23 o 
 -10   4   2      103.93       62.60     16.81 o 
  -9   4   2       72.53       54.98     11.89 o 
  -8   4   2     1734.15     1801.02     53.64 o 
  -7   4   2      145.94      125.36      8.99 o 
  -6   4   2       87.50       62.49      7.14 o 
  -5   4   2      128.09      113.37      9.00 o 
  -4   4   2        1.51        7.90      5.33 o 
  -3   4   2      178.03      170.06      9.41 o 
  -2   4   2       46.05       38.29      6.56 o 
  -1   4   2      415.54      427.85     15.17 o 
   0   4   2      371.91      350.77     12.69 o 
   1   4   2       55.45       39.06      6.59 o 
   2   4   2      713.93      629.54     17.92 o 
   3   4   2     4813.19     4970.99     79.71 o 
   4   4   2     2803.25     2804.41     50.21 o 
   5   4   2     1241.69     1223.61     29.41 o 
   6   4   2     1595.38     1521.80     47.02 o 
   7   4   2      719.88      705.44     24.27 o 
   8   4   2       89.67       51.13     16.16 o 
   9   4   2       55.14        6.08     27.23 o 
  10   4   2       68.20        4.92     21.35 o 
  11   4   2       71.93      -29.35     32.04 o 
 -11   5   2       60.36       27.56     22.35 o 
 -10   5   2      241.47      202.73     28.42 o 
  -9   5   2      308.54      314.68     24.95 o 
  -8   5   2      724.66      748.92     29.86 o 
  -7   5   2      591.76      580.32     23.77 o 
  -6   5   2       61.48       46.28      9.10 o 
  -5   5   2        5.09       -1.64      6.82 o 
  -4   5   2       96.44       70.80      8.12 o 
  -3   5   2     1942.60     1860.15     40.20 o 
  -2   5   2     1726.08     1684.15     34.43 o 
  -1   5   2      658.30      628.41     18.81 o 
   0   5   2       67.02       75.23      9.90 o 
   1   5   2       10.17       13.89      6.17 o 
   2   5   2      296.59      285.86     12.35 o 
   3   5   2      473.38      458.80     16.44 o 
   4   5   2     1678.26     1741.72     60.25 o 
   5   5   2      925.62      849.15     25.53 o 
   6   5   2       17.00       13.71      9.80 o 
   7   5   2        5.10      -11.95     11.95 o 
   8   5   2       23.91       34.38     18.02 o 
   9   5   2        9.66       -5.89     18.11 o 
  10   5   2      271.22      222.81     31.41 o 
  11   5   2      166.46      125.38     36.10 o 
 -11   6   2       20.50       19.21     39.34 o 
 -10   6   2      148.13      114.46     27.39 o 
  -9   6   2       53.65       21.11     18.91 o 
  -8   6   2      676.43      714.86     41.12 o 
  -7   6   2     1968.08     2052.99     70.04 o 
  -6   6   2      745.44      731.19     27.95 o 
  -5   6   2        0.29       -5.21      8.63 o 
  -4   6   2      146.21      150.52     11.98 o 
  -3   6   2       34.86       14.27      9.14 o 
  -2   6   2      516.34      459.02     16.68 o 
  -1   6   2      541.65      518.69     17.51 o 
   0   6   2     1753.95     1794.14     39.27 o 
   1   6   2      364.14      362.83     18.96 o 
   2   6   2      809.01      811.28     28.05 o 
   3   6   2      942.12      875.38     23.47 o 
   4   6   2     2005.04     1978.95     45.89 o 
   5   6   2     2930.77     3110.40     65.70 o 
   6   6   2     1255.78     1336.69     71.07 o 
   7   6   2      682.91      684.78     38.86 o 
   8   6   2      131.74       89.95     19.00 o 
   9   6   2       59.57        3.89     27.04 o 
  10   6   2       91.76       43.80     27.79 o 
 -10   7   2       54.16       45.20     25.57 o 
  -9   7   2      128.19       70.93     23.09 o 
  -8   7   2      965.15      999.84     87.67 o 
  -7   7   2     1124.84     1107.85     68.53 o 
  -6   7   2     1223.94     1137.76     75.02 o 
  -5   7   2     2325.55     2514.89     65.12 o 
  -4   7   2     1780.46     1952.26     76.90 o 
  -3   7   2      981.36      940.60     29.54 o 
  -2   7   2      803.20      790.69     23.98 o 
  -1   7   2     1860.47     1864.79     58.44 o 
   0   7   2     3783.39     4122.64     89.33 o 
   1   7   2     2461.35     2614.19     63.22 o 
   2   7   2      990.51      922.40     28.06 o 
   3   7   2      451.31      444.45     29.09 o 
   4   7   2      262.59      235.19     30.33 o 
   5   7   2      513.20      561.63     32.89 o 
   6   7   2      634.03      717.97     41.01 o 
   7   7   2     1304.74     1252.97     61.41 o 
   8   7   2     1096.08     1208.65     62.40 o 
   9   7   2      398.36      365.65     85.72 o 
  -9   8   2       78.50        9.89     59.70 o 
  -8   8   2        8.05       11.45     20.57 o 
  -7   8   2      133.26      134.86     31.03 o 
  -6   8   2        5.09       -5.29     27.61 o 
  -5   8   2       18.38       -8.46     19.15 o 
  -4   8   2      135.68      140.51     29.24 o 
  -3   8   2      338.07      358.16     42.28 o 
  -2   8   2      135.94      105.37     18.45 o 
  -1   8   2     1818.65     2023.49     80.10 o 
   0   8   2      395.85      374.96     31.98 o 
   1   8   2      131.42      100.01     22.52 o 
   2   8   2     1223.45     1275.53     85.22 o 
   3   8   2      515.95      514.64     33.35 o 
   4   8   2       72.59       57.93     12.07 o 
   5   8   2      128.58      102.57     25.51 o 
   6   8   2      560.70      552.34     39.12 o 
   7   8   2      151.53       62.09     23.87 o 
   8   8   2       21.14        9.59     28.33 o 
  -8   9   2      181.50      187.03     64.43 o 
  -7   9   2      980.71      989.73     89.70 o 
  -6   9   2      784.08      842.13     51.79 o 
  -5   9   2     1075.78     1158.50     68.32 o 
  -4   9   2     1981.35     2167.28    124.40 o 
  -3   9   2     2812.42     3122.18    111.91 o 
  -2   9   2     1676.59     1610.33     85.38 o 
  -1   9   2      520.06      616.19     80.60 o 
   0   9   2       70.55       40.42     25.42 o 
   1   9   2      483.87      483.74     40.34 o 
   2   9   2      150.37      144.99     20.29 o 
   3   9   2      438.27      366.44     59.52 o 
   4   9   2     1342.91     1313.92     79.32 o 
   5   9   2     1549.44     1515.87     81.11 o 
   6   9   2      706.89      672.60     61.39 o 
   7   9   2      373.96      407.66     39.57 o 
  -6  10   2       38.63       40.35     26.55 o 
  -5  10   2       66.24       34.82     31.08 o 
  -4  10   2      139.02      184.25     35.02 o 
  -3  10   2       25.86        5.91     42.42 o 
  -2  10   2       54.70       11.69     23.61 o 
  -1  10   2        0.33      -27.20     27.20 o 
   0  10   2      107.42       82.71     31.76 o 
   1  10   2      231.61      248.89     41.17 o 
   2  10   2     1093.52     1103.00     79.68 o 
   3  10   2      593.60      668.28     62.55 o 
   4  10   2      672.98      929.62     94.56 o 
   5  10   2      252.99      232.12     42.32 o 
  -3  11   2      103.38      103.38     36.29 o 
  -2  11   2       91.53       89.74     52.38 o 
  -1  11   2        5.02       29.65     29.85 o 
   0  11   2      108.65      122.85     40.83 o 
   1  11   2      548.87      492.71     60.14 o 
   2  11   2      181.18      162.60     38.21 o 
 -12   1   3     1193.34     1215.17     54.96 o 
 -11   1   3     2841.37     2957.96     92.27 o 
 -10   1   3     1884.16     1980.75     45.58 o 
  -9   1   3      966.31      931.41     24.97 o 
  -8   1   3       51.07       37.92      6.91 o 
  -7   1   3      860.04      883.94     19.93 o 
  -6   1   3       67.19       66.90      5.44 o 
  -5   1   3     1007.85     1006.92     18.04 o 
  -4   1   3     6593.18     6886.11     87.38 o 
  -3   1   3      924.83      895.94     17.80 o 
  -2   1   3       22.04       23.59      2.08 o 
  -1   1   3     1628.91     1574.76     22.90 o 
   0   1   3     1921.81     2019.74     32.38 o 
   1   1   3      869.27      892.47     16.15 o 
   2   1   3     2294.68     2400.97     38.49 o 
   3   1   3      679.87      664.91     16.09 o 
   4   1   3      182.62      158.17      8.92 o 
   5   1   3     4239.75     4257.06     67.49 o 
   6   1   3     2202.91     2199.57     41.52 o 
   7   1   3      165.12      137.67     10.68 o 
   8   1   3      127.38      130.31     10.31 o 
   9   1   3       11.74        6.90      8.79 o 
  10   1   3        4.33       -6.11     17.91 o 
  11   1   3       61.96       38.68     27.28 o 
  12   1   3      119.83      125.23     27.73 o 
 -12   2   3      299.91      272.38     27.46 o 
 -11   2   3      121.06      118.35     18.27 o 
 -10   2   3      528.49      470.99     35.39 o 
  -9   2   3      816.56      845.68     34.28 o 
  -8   2   3     2159.52     2283.81     62.55 o 
  -7   2   3      759.72      758.85     20.14 o 
  -6   2   3      861.54      861.61     25.16 o 
  -5   2   3     6204.95     6236.06     81.75 o 
  -4   2   3    16152.79    16067.34    206.40 o 
  -3   2   3    18990.84    18405.28    218.99 o 
  -2   2   3    27282.62    26243.56    312.74 o 
  -1   2   3     5823.95     5395.43     70.61 o 
   0   2   3     5368.53     5069.53     62.35 o 
   1   2   3       19.76       36.28      4.63 o 
   2   2   3      369.94      458.66     14.18 o 
   3   2   3     5403.90     5619.73     85.33 o 
   4   2   3     2634.74     2466.08     37.82 o 
   5   2   3     3672.60     3745.27     60.16 o 
   6   2   3     3091.23     3108.51     53.79 o 
   7   2   3     2635.98     2653.79     50.63 o 
   8   2   3     3577.25     3692.96     73.25 o 
   9   2   3     6238.94     7016.20    179.21 o 
  10   2   3     2676.63     2898.70     87.67 o 
  11   2   3     2016.04     2325.78     87.69 o 
  12   2   3      215.33      237.72     32.32 o 
 -12   3   3       68.51       36.71     21.21 o 
 -11   3   3        0.83      -13.39     15.42 o 
 -10   3   3      117.08       87.00     18.57 o 
  -9   3   3      242.33      231.77     14.87 o 
  -8   3   3       98.96       82.88      9.35 o 
  -7   3   3        0.59        8.52      5.81 o 
  -6   3   3      757.49      770.47     21.28 o 
  -5   3   3      368.58      393.79     12.15 o 
  -4   3   3        0.02       -4.03      4.03 o 
  -3   3   3      164.73      171.20      8.22 o 
  -2   3   3       14.24       18.39      4.37 o 
  -1   3   3     1910.86     1902.70     33.19 o 
   0   3   3     1011.57     1017.82     17.20 o 
   1   3   3     2145.72     2193.34     32.82 o 
   2   3   3      420.08      438.36     10.89 o 
   3   3   3     1365.97     1493.43     28.63 o 
   4   3   3       23.65        6.97      6.19 o 
   5   3   3       34.16       35.04      7.44 o 
   6   3   3       32.11       25.67      7.79 o 
   7   3   3       42.61       42.60     11.76 o 
   8   3   3       25.27        7.71     11.33 o 
   9   3   3       35.52       12.06     16.22 o 
  10   3   3      133.86      120.61     25.24 o 
  11   3   3        3.46      -15.85     20.43 o 
 -12   4   3        2.09       16.50     21.71 o 
 -11   4   3       28.54       -3.12     19.03 o 
 -10   4   3      589.68      607.46     30.55 o 
  -9   4   3     3339.25     3585.44     74.99 o 
  -8   4   3     1269.12     1300.64     33.15 o 
  -7   4   3       29.80       12.02      6.41 o 
  -6   4   3       72.58       74.68      8.83 o 
  -5   4   3      802.08      782.45     20.10 o 
  -4   4   3     5894.05     5791.76     85.57 o 
  -3   4   3     8430.56     7995.88    125.01 o 
  -2   4   3     9062.73     8587.61    118.98 o 
  -1   4   3     9777.91     9590.18    130.39 o 
   0   4   3      947.75      880.93     18.06 o 
   1   4   3       52.98       31.95      4.28 o 
   2   4   3     2879.98     2847.89     43.95 o 
   3   4   3      248.28      189.93     10.72 o 
   4   4   3     2031.15     1991.36     39.09 o 
   5   4   3     1851.27     1912.10     41.49 o 
   6   4   3     1032.72     1011.29     29.29 o 
   7   4   3      247.39      224.70     18.36 o 
   8   4   3     1185.96     1249.76     49.67 o 
   9   4   3     3192.99     3412.23    114.53 o 
  10   4   3     4560.44     4987.16    161.90 o 
  11   4   3      773.58      763.19     51.06 o 
 -11   5   3     1120.95     1106.92     59.82 o 
 -10   5   3     1284.12     1335.62     60.31 o 
  -9   5   3      405.07      387.69     22.60 o 
  -8   5   3      214.20      208.64     15.66 o 
  -7   5   3      831.02      809.12     29.36 o 
  -6   5   3       36.25       19.42      8.16 o 
  -5   5   3      179.34      149.59     10.82 o 
  -4   5   3      286.69      254.93     12.32 o 
  -3   5   3      374.29      329.70     12.75 o 
  -2   5   3      390.72      345.11     12.79 o 
  -1   5   3        9.92       20.28      5.40 o 
   0   5   3      566.70      501.89     15.98 o 
   1   5   3     2638.52     2627.25     41.20 o 
   2   5   3      302.90      241.74      9.35 o 
   3   5   3      634.58      615.10     18.32 o 
   4   5   3      451.93      417.33     16.98 o 
   5   5   3     1470.15     1412.33     40.46 o 
   6   5   3      720.76      700.25     24.77 o 
   7   5   3      650.53      604.84     29.90 o 
   8   5   3       54.96       36.89     16.95 o 
   9   5   3        0.33       -8.02     20.31 o 
  10   5   3       39.63       46.15     24.33 o 
  11   5   3       55.30       13.11     25.68 o 
 -11   6   3       39.79       33.36     26.21 o 
 -10   6   3       13.45        1.85     26.38 o 
  -9   6   3       41.18       31.12     13.46 o 
  -8   6   3        9.84        9.76      9.95 o 
  -7   6   3       16.94       18.10     11.77 o 
  -6   6   3     2424.11     2594.70     70.15 o 
  -5   6   3      859.53      843.93     25.25 o 
  -4   6   3      419.06      353.77     20.14 o 
  -3   6   3        1.47        0.09      7.39 o 
  -2   6   3      238.99      225.52     11.55 o 
  -1   6   3       68.57       39.39      7.04 o 
   0   6   3     1441.88     1490.27     33.75 o 
   1   6   3      919.42      894.46     24.70 o 
   2   6   3      748.60      695.00     21.36 o 
   3   6   3       81.05       89.76     10.15 o 
   4   6   3      158.65      146.51     14.52 o 
   5   6   3        3.17        3.88     12.09 o 
   6   6   3      989.59      885.19     40.32 o 
   7   6   3      523.18      602.15     37.62 o 
   8   6   3      275.94      220.92     35.12 o 
   9   6   3      120.97       90.05     35.47 o 
  10   6   3       82.94        7.35     27.79 o 
 -10   7   3      682.64      613.05     45.70 o 
  -9   7   3        5.49       -4.21     18.94 o 
  -8   7   3       23.80       34.51     13.16 o 
  -7   7   3     1107.51     1061.37     49.38 o 
  -6   7   3        6.57       18.85     20.83 o 
  -5   7   3      571.34      536.60     39.35 o 
  -4   7   3     1176.56     1119.18     34.50 o 
  -3   7   3      295.77      261.48     14.70 o 
  -2   7   3        3.96        9.57      8.38 o 
  -1   7   3      443.92      404.20     17.64 o 
   0   7   3      399.25      371.31     20.88 o 
   1   7   3       61.43       46.97      9.62 o 
   2   7   3      265.82      246.31     13.96 o 
   3   7   3      147.24      127.34     11.32 o 
   4   7   3       91.54       69.89     10.04 o 
   5   7   3     1198.45     1200.02     50.54 o 
   6   7   3     1845.81     1769.63     69.12 o 
   7   7   3        1.85       14.09     20.26 o 
   8   7   3       32.08       44.91     22.36 o 
   9   7   3       58.90       -5.70     25.34 o 
  -9   8   3       49.10       13.22     27.58 o 
  -8   8   3       21.93       17.22     29.80 o 
  -7   8   3     1178.12     1184.05     73.35 o 
  -6   8   3     1137.56     1203.10     58.20 o 
  -5   8   3     2829.56     3038.89    105.36 o 
  -4   8   3     3301.59     3591.36    114.23 o 
  -3   8   3     4575.83     4898.72    127.70 o 
  -2   8   3     2424.72     2575.26     90.75 o 
  -1   8   3     2878.89     3290.74     99.61 o 
   0   8   3      202.19      205.64     22.26 o 
   1   8   3      363.24      414.88     27.65 o 
   2   8   3      501.85      467.03     53.24 o 
   3   8   3      554.06      536.28     27.04 o 
   4   8   3      872.78      905.79     40.52 o 
   5   8   3     1706.77     1833.52     74.54 o 
   6   8   3     1005.66     1103.63     60.33 o 
   7   8   3     2192.91     2218.28    107.49 o 
   8   8   3     1380.53     1437.94     99.85 o 
  -8   9   3      477.93      527.09     56.05 o 
  -7   9   3      153.12      194.79     37.88 o 
  -6   9   3       83.23       49.13     22.05 o 
  -5   9   3       85.93       53.19     22.79 o 
  -4   9   3      149.03      144.21     31.18 o 
  -3   9   3        2.39      -22.10     22.10 o 
  -2   9   3      196.32      148.16     32.34 o 
  -1   9   3      384.13      396.09     40.65 o 
   0   9   3      406.57      451.57     71.07 o 
   1   9   3        6.97       25.71     31.25 o 
   2   9   3      177.91      186.50     24.31 o 
   3   9   3      459.65      340.99     54.35 o 
   4   9   3        0.00       19.69     19.19 o 
   5   9   3      204.23      163.06     31.00 o 
   6   9   3        0.10       13.31     22.93 o 
   7   9   3       27.37       33.35     27.25 o 
  -6  10   3       33.11       43.16     29.69 o 
  -5  10   3      108.41       74.17     29.53 o 
  -4  10   3      369.87      348.61     40.19 o 
  -3  10   3      361.14      430.79     51.83 o 
  -2  10   3      763.87      749.07     57.33 o 
  -1  10   3      340.26      342.44     38.98 o 
   0  10   3      196.45      147.45     33.03 o 
   1  10   3        2.82        5.81     25.94 o 
   2  10   3      153.16      144.52     33.62 o 
   3  10   3      423.14      322.83     55.03 o 
   4  10   3      281.40      261.43     60.50 o 
   5  10   3       30.09      139.44     54.90 o 
  -3  11   3        6.75       13.75     34.05 o 
  -2  11   3      142.11       72.62     43.35 o 
  -1  11   3      402.50      431.73     54.66 o 
   0  11   3      119.46      120.33    130.41 o 
   1  11   3      395.47      350.94     58.34 o 
   2  11   3       32.17       19.61     37.66 o 
 -12   0   4     1967.08     2260.52    113.04 o 
 -11   0   4     2663.81     3061.59    130.80 o 
 -10   0   4     3499.51     3948.86    117.83 o 
  -9   0   4     4312.48     4774.60    138.76 o 
  -8   0   4     1948.54     2023.37     49.78 o 
  -7   0   4     3035.13     3255.05     70.34 o 
  -6   0   4     2453.47     2395.50     52.26 o 
  -5   0   4       56.50      157.50      7.81 o 
  -4   0   4      534.69      423.16     11.43 o 
  -3   0   4      192.63      149.47      4.97 o 
  -2   0   4      209.57      155.43     12.79 o 
  -1   0   4       92.30      122.43      4.85 o 
   0   0   4    19142.00    18116.73    607.45 o 
   1   0   4    89458.09    76531.06   2424.28 o 
   2   0   4    61378.74    57418.69   1337.70 o 
   3   0   4     7022.80     6930.40    181.12 o 
   4   0   4      263.24      216.43     14.92 o 
   5   0   4       26.77       36.48     16.29 o 
   6   0   4      258.00      232.70     17.20 o 
   7   0   4      163.49      139.89     14.20 o 
   8   0   4       15.25       32.12     11.60 o 
   9   0   4     1009.71      987.95     50.36 o 
  10   0   4      214.28      168.25     26.98 o 
  11   0   4       91.82       71.62     30.99 o 
  12   0   4        4.36       32.20     33.72 o 
 -12   1   4       14.39       19.71     14.49 o 
 -11   1   4      365.88      324.29     23.94 o 
 -10   1   4      417.75      401.48     17.95 o 
  -9   1   4       24.80       24.80      6.95 o 
  -8   1   4      157.64      169.88      9.24 o 
  -7   1   4      171.05      165.97      9.13 o 
  -6   1   4       88.87       89.26      5.69 o 
  -5   1   4     1635.92     1742.47     26.63 o 
  -4   1   4       77.48      126.73      5.04 o 
  -3   1   4     5759.71     5813.56     81.99 o 
  -2   1   4     2452.78     2312.50     33.66 o 
  -1   1   4     1420.75     1447.77     22.51 o 
   0   1   4     3331.96     3362.55     63.39 o 
   1   1   4     9076.50     9154.37    129.28 o 
   2   1   4     4348.34     4332.73     66.53 o 
   3   1   4     3854.34     4052.56     69.14 o 
   4   1   4        4.11        3.87      5.15 o 
   5   1   4      247.47      231.71     11.63 o 
   6   1   4       18.99        3.88      6.72 o 
   7   1   4       62.53       47.47      8.37 o 
   8   1   4       27.59        5.27      8.08 o 
   9   1   4     1793.65     1875.27     49.93 o 
  10   1   4     2116.45     2322.41     72.33 o 
  11   1   4     1138.23     1201.17     52.00 o 
  12   1   4      129.05      107.68     26.14 o 
 -12   2   4      402.97      307.58     71.75 o 
 -11   2   4     1128.45     1135.42     45.80 o 
 -10   2   4     1109.12     1151.84     31.37 o 
  -9   2   4       35.40       32.48      8.02 o 
  -8   2   4        2.19        3.55      6.34 o 
  -7   2   4      173.80      157.49     10.07 o 
  -6   2   4      361.73      354.49     10.92 o 
  -5   2   4     2945.20     3096.57     41.04 o 
  -4   2   4     1227.46     1199.87     20.18 o 
  -3   2   4      332.67      289.28      8.13 o 
  -2   2   4       83.23       81.76      4.44 o 
  -1   2   4       50.57       67.11      3.62 o 
   0   2   4     3020.44     2945.70     37.60 o 
   1   2   4     1480.47     1402.79     26.61 o 
   2   2   4     4174.79     4251.08     59.41 o 
   3   2   4     2170.44     2170.45     37.49 o 
   4   2   4      217.44      197.47      7.43 o 
   5   2   4        0.29       -0.35      4.20 o 
   6   2   4        8.13       -3.94      8.10 o 
   7   2   4        2.63       -5.30      5.30 o 
   8   2   4      444.33      409.62     16.24 o 
   9   2   4        0.71      -15.89     15.89 o 
  10   2   4       37.29       19.89     17.57 o 
  11   2   4       91.62       67.32     21.32 o 
 -12   3   4      133.16      100.88     47.42 o 
 -11   3   4      336.58      274.97     26.90 o 
 -10   3   4      922.33      801.15     50.89 o 
  -9   3   4      194.22      195.09     16.68 o 
  -8   3   4      117.23      103.04      8.82 o 
  -7   3   4       29.67       18.70      5.30 o 
  -6   3   4       13.05       14.58      5.01 o 
  -5   3   4        8.16       16.93      4.87 o 
  -4   3   4     5519.32     5703.35     87.34 o 
  -3   3   4    13710.99    13650.33    183.99 o 
  -2   3   4    15947.87    15766.83    209.04 o 
  -1   3   4     4089.65     3803.39     56.29 o 
   0   3   4     3348.16     3101.27     44.52 o 
   1   3   4     1546.73     1403.69     23.06 o 
   2   3   4     3427.79     3273.38     53.43 o 
   3   3   4     7899.28     8096.77    134.46 o 
   4   3   4     6769.06     7483.47    115.56 o 
   5   3   4      740.95      734.83     21.77 o 
   6   3   4       16.93       23.38      8.15 o 
   7   3   4      292.29      283.57     18.20 o 
   8   3   4     1370.68     1404.40     53.93 o 
   9   3   4     1391.33     1482.97     65.07 o 
  10   3   4     1584.40     1661.30     76.61 o 
  11   3   4     1962.05     2033.08     80.03 o 
 -12   4   4      710.92      760.05    106.00 o 
 -11   4   4      967.05      988.65     72.02 o 
 -10   4   4     1368.68     1440.22     52.59 o 
  -9   4   4      401.14      385.49     31.90 o 
  -8   4   4      271.11      307.01     21.15 o 
  -7   4   4       38.09       27.23      6.89 o 
  -6   4   4      691.24      723.37     21.25 o 
  -5   4   4      664.45      657.17     18.32 o 
  -4   4   4      453.90      426.57     14.74 o 
  -3   4   4      838.94      830.53     18.82 o 
  -2   4   4     4227.59     4608.15     71.01 o 
  -1   4   4     1106.15     1056.85     21.72 o 
   0   4   4     5416.35     5427.60     77.24 o 
   1   4   4      233.40      168.42      7.06 o 
   2   4   4     3683.92     3602.63     52.25 o 
   3   4   4     4244.57     4513.57     93.06 o 
   4   4   4     1497.43     1555.48     32.58 o 
   5   4   4      665.81      702.72     21.67 o 
   6   4   4      282.12      212.02     14.83 o 
   7   4   4      183.35      163.97     17.86 o 
   8   4   4        2.83       12.69     16.49 o 
   9   4   4      221.03      146.58     23.42 o 
  10   4   4       29.81       -6.79     18.91 o 
  11   4   4       62.45       57.60     49.46 o 
 -11   5   4       64.45       57.31     20.19 o 
 -10   5   4      129.28      107.54     19.44 o 
  -9   5   4       87.71       59.60     12.81 o 
  -8   5   4      380.62      354.63     17.60 o 
  -7   5   4       84.56       75.40      9.61 o 
  -6   5   4      133.03      137.72     10.77 o 
  -5   5   4      101.04       77.10      8.98 o 
  -4   5   4      635.87      619.47     18.00 o 
  -3   5   4     2809.67     2993.04     51.73 o 
  -2   5   4      686.97      680.27     24.27 o 
  -1   5   4       22.00       42.73      6.39 o 
   0   5   4      390.92      411.75     13.99 o 
   1   5   4      387.74      339.78     16.03 o 
   2   5   4     2067.55     2100.03     35.18 o 
   3   5   4      830.16      833.23     27.68 o 
   4   5   4      577.53      546.49     19.19 o 
   5   5   4      105.88      101.84     11.86 o 
   6   5   4      381.26      330.93     22.42 o 
   7   5   4      715.30      637.67     30.82 o 
   8   5   4        3.30      -13.01     16.84 o 
   9   5   4      376.89      332.78     31.68 o 
  10   5   4     1288.69     1377.00     71.07 o 
 -11   6   4     1526.73     1398.71     84.95 o 
 -10   6   4     1434.08     1377.76    112.90 o 
  -9   6   4     1360.42     1428.77     71.29 o 
  -8   6   4      808.84      778.27     36.48 o 
  -7   6   4     1235.66     1223.88     44.14 o 
  -6   6   4      455.42      455.99     25.26 o 
  -5   6   4      521.71      565.15     35.22 o 
  -4   6   4      613.61      662.43     21.34 o 
  -3   6   4      272.93      271.38     14.00 o 
  -2   6   4        6.91        3.92      6.00 o 
  -1   6   4     1060.17     1066.81     25.80 o 
   0   6   4     3307.54     3457.24     59.11 o 
   1   6   4    12358.78    12999.12    192.87 o 
   2   6   4     7515.82     7970.35    118.66 o 
   3   6   4     2228.90     2306.35     43.75 o 
   4   6   4     1015.28      968.11     30.05 o 
   5   6   4      112.93       88.22     14.41 o 
   6   6   4      185.41      119.96     30.09 o 
   7   6   4       21.26       31.56     25.37 o 
   8   6   4       31.92       -8.02     44.06 o 
   9   6   4      102.81       60.55     32.48 o 
  10   6   4        4.39       18.87     24.53 o 
 -10   7   4       64.95       22.96     25.52 o 
  -9   7   4        0.80       18.00     18.68 o 
  -8   7   4       57.77       39.34     14.46 o 
  -7   7   4      291.90      252.78     31.54 o 
  -6   7   4      212.99      163.89     27.69 o 
  -5   7   4       59.03       48.85     11.88 o 
  -4   7   4      369.01      376.99     22.43 o 
  -3   7   4      547.08      513.83     19.11 o 
  -2   7   4     1311.90     1344.46     32.19 o 
  -1   7   4     2260.24     2302.74     49.66 o 
   0   7   4     2840.06     2877.40     63.70 o 
   1   7   4     3485.30     3735.01     84.59 o 
   2   7   4      882.30      877.49     25.42 o 
   3   7   4       93.24       85.11      9.97 o 
   4   7   4      154.42      117.23     17.20 o 
   5   7   4      159.59      150.20     20.45 o 
   6   7   4      318.64      356.83     30.51 o 
   7   7   4      257.66      257.40     30.42 o 
   8   7   4      624.80      570.01    106.53 o 
   9   7   4      563.95      484.82     63.44 o 
  -9   8   4       16.30      -39.72     39.72 o 
  -8   8   4      285.96      244.82     78.08 o 
  -7   8   4       15.12       31.62     20.61 o 
  -6   8   4      132.41      118.12     22.89 o 
  -5   8   4      491.94      500.24     32.63 o 
  -4   8   4      207.60      183.19     23.80 o 
  -3   8   4       25.05       26.25     15.23 o 
  -2   8   4      145.62      144.94     26.61 o 
  -1   8   4      680.05      660.54     34.59 o 
   0   8   4      534.49      519.92     31.42 o 
   1   8   4      786.52      775.69     46.31 o 
   2   8   4      984.75      993.55     87.61 o 
   3   8   4       38.49       37.07     14.16 o 
   4   8   4      109.85       57.12     22.23 o 
   5   8   4       87.46      108.75     25.31 o 
   6   8   4        0.50        1.93     21.09 o 
   7   8   4        8.78        4.28     27.42 o 
   8   8   4       53.07       39.52     26.09 o 
  -8   9   4        0.82        7.37     27.73 o 
  -7   9   4      141.94      114.59     28.46 o 
  -6   9   4      189.55      116.59     25.85 o 
  -5   9   4       60.98       33.58     22.78 o 
  -4   9   4      747.49      727.19     43.71 o 
  -3   9   4     1850.84     1855.56     79.72 o 
  -2   9   4     1509.83     1609.79    139.69 o 
  -1   9   4     2434.50     2560.86    117.76 o 
   0   9   4     1766.49     2020.10     94.66 o 
   1   9   4      386.45      343.98     38.56 o 
   2   9   4      389.24      440.46     58.04 o 
   3   9   4      176.37      119.86     30.72 o 
   4   9   4      231.11      215.73     43.66 o 
   5   9   4       64.79       13.39     22.10 o 
   6   9   4       40.05       -9.84     23.37 o 
   7   9   4      178.29      166.16     31.77 o 
  -6  10   4       72.65       80.20     39.56 o 
  -5  10   4       12.87        4.35     56.33 o 
  -4  10   4       11.01       28.38     28.05 o 
  -3  10   4      159.00      186.06     38.71 o 
  -2  10   4      824.21      861.33     84.42 o 
  -1  10   4     1756.83     2208.72    132.72 o 
   0  10   4       50.29       25.78     58.72 o 
   1  10   4      597.07      596.94     57.26 o 
   2  10   4      617.47      657.80     57.35 o 
   3  10   4      736.98      837.89    103.54 o 
   4  10   4     1027.12     1010.17    114.36 o 
   5  10   4      423.70      425.56     44.61 o 
  -3  11   4      260.35      245.70     44.08 o 
  -2  11   4      133.52       52.27     32.72 o 
  -1  11   4      297.85      283.52     44.08 o 
   0  11   4      259.05      210.44     44.70 o 
   1  11   4       47.57       72.53     34.21 o 
 -12   1   5      863.00      939.08     71.71 o 
 -11   1   5     2357.83     2512.85     81.72 o 
 -10   1   5     1913.56     2031.14     46.00 o 
  -9   1   5      913.69      909.08     27.61 o 
  -8   1   5     1999.40     2106.43     41.05 o 
  -7   1   5     3570.59     3626.02     52.29 o 
  -6   1   5    10778.50    11056.46    140.14 o 
  -5   1   5    14074.53    14218.79    171.32 o 
  -4   1   5     7602.45     7548.91    110.45 o 
  -3   1   5      997.58      892.15     14.90 o 
  -2   1   5      139.19      193.49      5.39 o 
  -1   1   5       29.87       50.39      2.88 o 
   0   1   5     1651.54     1464.88     23.04 o 
   1   1   5     3102.76     2861.52     41.30 o 
   2   1   5     9492.31     9290.73    147.16 o 
   3   1   5    12522.36    12789.19    197.46 o 
   4   1   5     3142.74     2964.26     54.81 o 
   5   1   5     1674.48     1614.74     36.45 o 
   6   1   5     2924.74     2860.61     54.13 o 
   7   1   5     4072.48     4173.66     73.43 o 
   8   1   5     1842.12     1885.47     44.09 o 
   9   1   5      673.94      686.56     44.19 o 
  10   1   5        7.49      -10.76     15.22 o 
  11   1   5       13.68        1.47     18.60 o 
 -12   2   5        0.98       -2.03     28.70 o 
 -11   2   5      111.62       98.59     15.70 o 
 -10   2   5      366.19      309.61     18.58 o 
  -9   2   5      213.35      173.41     11.31 o 
  -8   2   5      310.85      286.85     21.73 o 
  -7   2   5     2705.23     2805.93     54.10 o 
  -6   2   5     2349.96     2344.51     41.90 o 
  -5   2   5      834.97      782.49     19.99 o 
  -4   2   5      457.56      463.50     11.44 o 
  -3   2   5      132.12      132.99      5.47 o 
  -2   2   5     1333.72     1367.62     23.63 o 
  -1   2   5     2958.25     2976.10     44.37 o 
   0   2   5      251.31      298.71      7.52 o 
   1   2   5     5208.44     5200.34     86.81 o 
   2   2   5     6057.76     6080.04     90.89 o 
   3   2   5     5796.53     5846.86     90.50 o 
   4   2   5     2607.91     2709.07     46.70 o 
   5   2   5       32.31       31.14      6.42 o 
   6   2   5       98.51       82.59      8.20 o 
   7   2   5       39.25       29.63      7.70 o 
   8   2   5       10.40       -8.29     10.79 o 
   9   2   5     1000.54     1014.40     64.47 o 
  10   2   5      590.31      572.92     33.55 o 
  11   2   5      121.25       92.90     23.17 o 
 -12   3   5       21.30       -1.34     37.30 o 
 -11   3   5       15.64        3.97     11.88 o 
 -10   3   5       50.05       53.19      9.75 o 
  -9   3   5       27.70       33.20      8.58 o 
  -8   3   5      482.92      468.19     15.93 o 
  -7   3   5      313.72      310.86     13.07 o 
  -6   3   5      152.62      133.05      8.94 o 
  -5   3   5        1.10        5.45      5.56 o 
  -4   3   5        0.35        2.65      3.57 o 
  -3   3   5      867.80      846.31     16.15 o 
  -2   3   5      954.11      974.09     18.80 o 
  -1   3   5       22.58       22.40      3.63 o 
   0   3   5      225.95      207.84      7.80 o 
   1   3   5       52.89       56.54      5.04 o 
   2   3   5     1105.12     1248.48     26.33 o 
   3   3   5       65.56       63.01      7.04 o 
   4   3   5      202.27      156.80     10.28 o 
   5   3   5     1046.70     1109.46     27.49 o 
   6   3   5      126.83       77.75     11.27 o 
   7   3   5        3.27       -5.10     18.16 o 
   8   3   5        1.39       -2.42     15.23 o 
   9   3   5      473.44      441.99     32.16 o 
  10   3   5       24.61        7.64     18.14 o 
  11   3   5       62.29       89.90     43.06 o 
 -12   4   5       14.49       48.82     67.39 o 
 -11   4   5       96.09       71.23     16.14 o 
 -10   4   5      774.89      820.49     39.15 o 
  -9   4   5      623.93      616.16     22.72 o 
  -8   4   5      123.64      100.96     10.64 o 
  -7   4   5     3339.54     3386.64     58.84 o 
  -6   4   5     4732.73     4957.81     86.30 o 
  -5   4   5      168.61      144.23      9.89 o 
  -4   4   5      219.92      218.16     10.31 o 
  -3   4   5      258.23      214.86     11.39 o 
  -2   4   5       56.36       39.80      5.58 o 
  -1   4   5      321.36      341.64     12.56 o 
   0   4   5     1492.01     1481.54     26.63 o 
   1   4   5      171.76      144.31      8.01 o 
   2   4   5     1627.21     1472.75     27.73 o 
   3   4   5     4063.06     4096.24     69.79 o 
   4   4   5      987.06      979.85     24.54 o 
   5   4   5      120.39       97.27     10.66 o 
   6   4   5      401.63      332.35     17.18 o 
   7   4   5      269.54      218.96     31.03 o 
   8   4   5      240.77      225.83     25.52 o 
   9   4   5      523.34      516.09     40.72 o 
  10   4   5      673.28      769.63     62.43 o 
  11   4   5      298.18      253.10     47.51 o 
 -11   5   5      644.76      525.36     50.29 o 
 -10   5   5     1228.14     1310.84     78.11 o 
  -9   5   5     2895.73     3033.43     90.10 o 
  -8   5   5     5549.29     5846.95    190.30 o 
  -7   5   5     2877.98     2947.72    118.98 o 
  -6   5   5     5725.21     6083.35    113.01 o 
  -5   5   5     3947.14     4181.45     73.01 o 
  -4   5   5     3261.46     3359.41     63.56 o 
  -3   5   5      380.09      304.80     12.65 o 
  -2   5   5       74.02       34.35      6.07 o 
  -1   5   5      824.96      742.48     18.51 o 
   0   5   5     2783.22     2767.41     47.75 o 
   1   5   5     2174.51     2069.29     37.11 o 
   2   5   5    10442.78    10675.25    143.67 o 
   3   5   5     5143.84     5216.43     80.99 o 
   4   5   5     2700.85     2777.13     61.99 o 
   5   5   5     1435.42     1442.89     40.94 o 
   6   5   5     1977.45     2109.61     57.70 o 
   7   5   5     2450.84     2547.73     87.16 o 
   8   5   5      791.87      831.98     76.22 o 
   9   5   5      103.73       75.22     23.73 o 
  10   5   5      521.22      477.25     44.83 o 
 -10   6   5       85.97       41.26     31.69 o 
  -9   6   5      344.12      328.73     23.64 o 
  -8   6   5        5.07       -9.70     16.83 o 
  -7   6   5      124.76       89.24     15.81 o 
  -6   6   5      133.68      106.00     18.15 o 
  -5   6   5        7.80       15.07      8.09 o 
  -4   6   5      239.67      220.36     13.90 o 
  -3   6   5      119.70       94.13      9.73 o 
  -2   6   5       72.92       74.05      8.26 o 
  -1   6   5      697.13      748.13     23.03 o 
   0   6   5     2024.35     2021.18     43.05 o 
   1   6   5     2066.57     2142.04     41.48 o 
   2   6   5       89.88       65.23     11.81 o 
   3   6   5       17.87       18.60      8.80 o 
   4   6   5      117.21       93.58     12.80 o 
   5   6   5       26.37       24.99     12.80 o 
   6   6   5        1.90       -3.38     14.16 o 
   7   6   5      175.31      182.49     24.41 o 
   8   6   5       38.73       57.92     25.50 o 
   9   6   5       10.78      -15.13     22.07 o 
 -10   7   5      579.85      386.24     56.20 o 
  -9   7   5      121.27       85.58     33.03 o 
  -8   7   5       33.88       35.71     15.06 o 
  -7   7   5     2155.72     2236.64     86.24 o 
  -6   7   5     1015.22     1058.87     49.21 o 
  -5   7   5     3613.30     3660.86     95.48 o 
  -4   7   5     1350.15     1325.55     51.86 o 
  -3   7   5       57.17       52.84      9.72 o 
  -2   7   5       26.23       11.63      8.88 o 
  -1   7   5       50.34       40.32      9.43 o 
   0   7   5       53.51       52.05     12.81 o 
   1   7   5     1952.48     2029.24     52.16 o 
   2   7   5      855.38      900.04     30.72 o 
   3   7   5     1990.61     2065.19     49.58 o 
   4   7   5      894.70      842.69     42.04 o 
   5   7   5      242.65      212.74     25.01 o 
   6   7   5      779.39      660.73     44.41 o 
   7   7   5      879.91      877.10     50.18 o 
   8   7   5      823.03      604.86     47.20 o 
   9   7   5      189.38      135.03     43.85 o 
  -9   8   5        0.58       -8.99     26.56 o 
  -8   8   5       27.82       42.00     21.01 o 
  -7   8   5      124.53      109.86     26.33 o 
  -6   8   5        2.47       -8.47     16.01 o 
  -5   8   5      461.53      368.81     30.15 o 
  -4   8   5      558.85      480.08     32.76 o 
  -3   8   5      119.02       95.71     18.91 o 
  -2   8   5       74.28       39.57     17.85 o 
  -1   8   5       70.89       47.31     15.71 o 
   0   8   5      659.06      657.62     92.92 o 
   1   8   5      480.49      427.28     48.69 o 
   2   8   5     2973.43     3155.19     94.81 o 
   3   8   5     1060.14     1072.88     49.11 o 
   4   8   5      255.03      258.24     27.20 o 
   5   8   5       65.21       49.74     20.51 o 
   6   8   5      135.75       90.36     23.37 o 
   7   8   5       66.47       -4.84     21.10 o 
   8   8   5       33.80       20.26     34.00 o 
  -7   9   5     1276.59     1553.62     89.72 o 
  -6   9   5        6.38        7.76     20.53 o 
  -5   9   5       16.96       11.93     22.38 o 
  -4   9   5       59.99       44.76     19.86 o 
  -3   9   5      446.29      414.08     37.39 o 
  -2   9   5     1106.23     1238.49     94.99 o 
  -1   9   5      557.56      699.89     65.54 o 
   0   9   5        2.84       35.57     22.66 o 
   1   9   5       89.63       48.57     25.28 o 
   2   9   5      231.10      180.02     51.15 o 
   3   9   5       33.97       16.07     28.58 o 
   4   9   5      720.27      785.24     65.06 o 
   5   9   5     1218.97     1343.29     72.12 o 
   6   9   5      418.42      382.76     54.83 o 
  -6  10   5      268.30      340.21     68.92 o 
  -5  10   5       25.82       47.98     25.35 o 
  -4  10   5       15.60       24.25     25.53 o 
  -3  10   5        0.16      -25.55     28.79 o 
  -2  10   5        1.49      -23.58     23.58 o 
  -1  10   5        0.04       12.56     24.90 o 
   0  10   5       21.46       41.99     33.81 o 
   1  10   5      118.13      165.76     39.09 o 
   2  10   5      281.41      221.62     43.88 o 
   3  10   5      273.35      283.81     77.10 o 
   4  10   5      193.18      188.63     45.58 o 
  -2  11   5       74.84       89.25     62.04 o 
  -1  11   5      308.38      297.87     51.07 o 
   0  11   5      650.69      591.02     64.85 o 
   1  11   5      430.98      346.03     70.95 o 
 -12   0   6      209.77      270.28     57.43 o 
 -11   0   6      280.05      285.60     52.01 o 
 -10   0   6      459.49      421.78     26.37 o 
  -9   0   6      144.38      153.13     18.56 o 
  -8   0   6     2631.54     2752.25     61.28 o 
  -7   0   6     4849.13     5196.02     99.92 o 
  -6   0   6    10721.01    11012.95    191.94 o 
  -5   0   6    15879.93    15506.40    536.26 o 
  -4   0   6     7111.87     6528.20    170.71 o 
  -3   0   6     3308.65     3049.07    119.03 o 
  -2   0   6      530.13      478.88     16.02 o 
  -1   0   6      989.66     1187.14     27.86 o 
   0   0   6    10218.32    10166.88    342.15 o 
   1   0   6    28176.04    27842.71    649.79 o 
   2   0   6     6753.18     6664.78    137.96 o 
   3   0   6     6377.86     6443.46    137.25 o 
   4   0   6     1020.77      842.12     29.04 o 
   5   0   6     3143.80     3027.70     74.62 o 
   6   0   6     6614.87     6779.18    154.17 o 
   7   0   6     5398.50     5746.48    139.52 o 
   8   0   6     4336.35     4527.42    125.44 o 
   9   0   6     1704.54     1808.12     84.25 o 
  10   0   6       98.66       91.98     41.81 o 
  11   0   6       65.16       23.28     25.56 o 
 -12   1   6       76.66       56.65     31.08 o 
 -11   1   6       33.95       30.56     12.92 o 
 -10   1   6      263.20      188.48     11.90 o 
  -9   1   6       14.03       21.04      6.37 o 
  -8   1   6      688.24      719.81     17.12 o 
  -7   1   6      509.75      505.72     12.55 o 
  -6   1   6     1345.24     1336.58     22.53 o 
  -5   1   6      327.82      292.81      7.76 o 
  -4   1   6      317.64      413.76     12.24 o 
  -3   1   6      432.25      391.77      8.31 o 
  -2   1   6      738.79      671.43     12.40 o 
  -1   1   6     4392.77     4566.03     67.28 o 
   0   1   6     1277.14     1193.59     21.15 o 
   1   1   6       99.28      122.14      4.36 o 
   2   1   6      634.51      692.79     19.44 o 
   3   1   6        5.66       10.89      5.74 o 
   4   1   6      500.37      536.42     17.37 o 
   5   1   6      114.08      143.80     13.55 o 
   6   1   6       22.26       15.19      8.75 o 
   7   1   6      172.77      127.06     11.14 o 
   8   1   6       26.74       26.64     10.43 o 
   9   1   6       17.64       19.56     19.74 o 
  10   1   6      123.92      106.93     29.64 o 
  11   1   6       19.04       29.92     22.92 o 
 -12   2   6      160.19       87.87     35.19 o 
 -11   2   6       76.56       52.90     15.77 o 
 -10   2   6       24.65       20.40      7.26 o 
  -9   2   6       67.47       44.86      7.78 o 
  -8   2   6       35.95       32.18      5.70 o 
  -7   2   6      465.69      446.49     11.95 o 
  -6   2   6     2283.50     2290.37     38.58 o 
  -5   2   6     2192.96     2178.69     37.74 o 
  -4   2   6     3525.06     3684.57     50.72 o 
  -3   2   6      835.08      824.66     14.78 o 
  -2   2   6        2.63        5.60      2.96 o 
  -1   2   6     2062.67     2174.55     34.49 o 
   0   2   6      597.15      551.48     13.76 o 
   1   2   6     1193.95     1129.29     20.95 o 
   2   2   6       45.64       17.49      5.30 o 
   3   2   6      499.51      584.64     15.16 o 
   4   2   6      948.80      996.63     25.87 o 
   5   2   6     1515.40     1593.37     37.59 o 
   6   2   6      957.60      973.01     25.60 o 
   7   2   6     2489.90     2514.45     96.33 o 
   8   2   6     1655.99     1670.91     50.68 o 
   9   2   6      543.89      563.83     44.18 o 
  10   2   6      194.38      149.49     21.14 o 
  11   2   6      502.71      416.10     33.88 o 
 -12   3   6     1380.27     1568.92    102.72 o 
 -11   3   6       14.28      -19.97     22.40 o 
 -10   3   6        6.48        1.46      7.43 o 
  -9   3   6        4.92        1.87      6.88 o 
  -8   3   6        9.70        4.56      5.39 o 
  -7   3   6       63.34       46.09      7.47 o 
  -6   3   6     1678.74     1704.40     48.37 o 
  -5   3   6     1515.85     1505.53     27.50 o 
  -4   3   6     3016.15     3067.30     45.14 o 
  -3   3   6      987.04      887.73     17.02 o 
  -2   3   6     9707.56    10222.52    140.17 o 
  -1   3   6    10788.85    11188.99    173.05 o 
   0   3   6     5821.32     6064.03     84.65 o 
   1   3   6      402.56      423.88     12.88 o 
   2   3   6      678.25      665.83     13.84 o 
   3   3   6     1777.63     1740.01     29.73 o 
   4   3   6       23.23        7.89      6.06 o 
   5   3   6      423.01      467.17     17.74 o 
   6   3   6     1232.20     1179.57     37.96 o 
   7   3   6      173.76      154.89     19.85 o 
   8   3   6       10.54      -14.55     14.55 o 
   9   3   6      168.45      118.32     45.18 o 
  10   3   6       71.19       81.36     29.37 o 
  11   3   6        4.96        5.12     23.11 o 
 -11   4   6       10.59       14.50     20.99 o 
 -10   4   6      117.72       89.42     15.77 o 
  -9   4   6      444.45      447.33     18.93 o 
  -8   4   6      925.79      976.21     27.60 o 
  -7   4   6     1410.71     1382.94     33.22 o 
  -6   4   6     2537.33     2619.99     52.77 o 
  -5   4   6     2553.06     2590.47     46.50 o 
  -4   4   6     3125.78     3147.90     51.42 o 
  -3   4   6     1921.93     1866.31     44.83 o 
  -2   4   6     1224.32     1215.69     35.80 o 
  -1   4   6     1668.09     1686.98     27.06 o 
   0   4   6      157.14      126.45      7.67 o 
   1   4   6     1066.13     1022.34     23.04 o 
   2   4   6       17.40       12.06      5.81 o 
   3   4   6     1828.83     1867.99     37.04 o 
   4   4   6     4087.98     4236.79     85.80 o 
   5   4   6     3189.58     3431.61     67.87 o 
   6   4   6     1994.88     2074.94     57.41 o 
   7   4   6     2558.28     2554.01     82.95 o 
   8   4   6      483.39      490.72     50.13 o 
   9   4   6      652.34      534.25     49.40 o 
  10   4   6       23.90        7.61     21.17 o 
 -11   5   6      100.83      119.73     27.80 o 
 -10   5   6      142.67      125.19     25.99 o 
  -9   5   6       16.72       -2.62     11.70 o 
  -8   5   6       54.00       35.10      9.41 o 
  -7   5   6     1611.13     1602.57     50.62 o 
  -6   5   6       65.96       58.60      8.37 o 
  -5   5   6      249.25      222.41     11.41 o 
  -4   5   6      441.82      433.70     18.77 o 
  -3   5   6       80.64       66.75      8.10 o 
  -2   5   6      249.58      211.71     14.11 o 
  -1   5   6     1904.11     1918.92     36.15 o 
   0   5   6      247.32      200.03     11.62 o 
   1   5   6      572.69      536.86     17.66 o 
   2   5   6     1176.07     1194.60     27.93 o 
   3   5   6      692.51      693.30     21.34 o 
   4   5   6       50.97       51.54      9.73 o 
   5   5   6      226.27      192.01     18.06 o 
   6   5   6      378.85      413.63     25.71 o 
   7   5   6      129.96       98.11     27.99 o 
   8   5   6        0.48        5.40     18.79 o 
   9   5   6       41.24       27.51     21.37 o 
  10   5   6      107.73       87.66     33.94 o 
 -10   6   6      128.83       82.14     22.45 o 
  -9   6   6      107.49      134.85     37.78 o 
  -8   6   6      185.73      174.99     20.50 o 
  -7   6   6     2572.10     2643.50     88.77 o 
  -6   6   6     6456.70     7228.57    148.23 o 
  -5   6   6     5344.52     5602.25    141.76 o 
  -4   6   6     2517.01     2629.26     56.12 o 
  -3   6   6     1496.95     1489.25     35.09 o 
  -2   6   6      383.52      403.48     14.93 o 
  -1   6   6      157.02      134.83     10.29 o 
   0   6   6     1516.47     1490.97     32.19 o 
   1   6   6     3113.91     3245.59     60.07 o 
   2   6   6     5485.90     5716.75    116.20 o 
   3   6   6      984.38      983.35     27.64 o 
   4   6   6      995.14     1046.56     37.30 o 
   5   6   6     2207.09     2199.66     65.05 o 
   6   6   6     2083.01     2236.45     79.08 o 
   7   6   6     1472.15     1657.29     80.18 o 
   8   6   6     2262.86     2415.30    108.92 o 
   9   6   6      583.31      537.84     67.50 o 
 -10   7   6      112.47      175.60     43.90 o 
  -9   7   6        4.08        5.46     13.76 o 
  -8   7   6       28.00        0.82     23.32 o 
  -7   7   6      359.78      328.27     36.13 o 
  -6   7   6        3.74        4.80     13.23 o 
  -5   7   6       95.11      110.05     15.21 o 
  -4   7   6      776.91      845.55     29.43 o 
  -3   7   6      991.69     1055.32     35.09 o 
  -2   7   6      744.13      696.43     28.76 o 
  -1   7   6       81.77       55.96     10.15 o 
   0   7   6      390.48      345.01     17.97 o 
   1   7   6     1424.26     1455.27     42.41 o 
   2   7   6       84.52       73.53     11.32 o 
   3   7   6        2.35       -4.55     12.48 o 
   4   7   6       26.56       21.30     15.20 o 
   5   7   6       59.47       69.51     20.26 o 
   6   7   6       56.40       15.53     17.56 o 
   7   7   6       32.57       26.01     18.93 o 
   8   7   6      118.60       46.90     25.13 o 
  -9   8   6       68.34       60.07     57.79 o 
  -8   8   6       29.79       23.88     22.05 o 
  -7   8   6        2.00       13.30     18.64 o 
  -6   8   6        2.54        9.65     21.21 o 
  -5   8   6      318.93      354.15     30.61 o 
  -4   8   6      367.89      334.14     59.28 o 
  -3   8   6        0.69       18.54     16.45 o 
  -2   8   6      177.77      160.10     18.96 o 
  -1   8   6       20.41       48.48     17.10 o 
   0   8   6      746.61      767.31     78.33 o 
   1   8   6      438.90      439.18     28.98 o 
   2   8   6        5.59        6.33      8.98 o 
   3   8   6      299.56      345.28     41.38 o 
   4   8   6      223.63      178.83     26.44 o 
   5   8   6       77.04       64.23     29.42 o 
   6   8   6       32.82       11.30     23.14 o 
   7   8   6      286.73      259.12     57.95 o 
  -7   9   6       57.90       47.52     27.20 o 
  -6   9   6      150.71       73.60     29.46 o 
  -5   9   6      789.39      744.93    103.59 o 
  -4   9   6      122.56      163.93     31.98 o 
  -3   9   6      442.60      430.05     47.09 o 
  -2   9   6      939.72     1030.65    130.47 o 
  -1   9   6     1483.52     1570.30     88.74 o 
   0   9   6       15.56       29.71     26.71 o 
   1   9   6        0.76       -6.64     48.08 o 
   2   9   6        0.76        8.79     24.09 o 
   3   9   6        3.60       -3.38     26.81 o 
   4   9   6       71.75       33.68     28.27 o 
   5   9   6        0.09       18.38     26.64 o 
   6   9   6       63.88      -21.37     24.01 o 
  -5  10   6      400.55      356.31     38.65 o 
  -4  10   6      638.19      638.08     54.46 o 
  -3  10   6      964.14     1109.61    104.83 o 
  -2  10   6      748.11      787.80     68.45 o 
  -1  10   6      338.89      335.75     46.54 o 
   0  10   6      289.09      254.73     40.84 o 
   1  10   6       16.20      -20.57     25.47 o 
   2  10   6      306.81      275.08     62.59 o 
   3  10   6     1000.76      911.06    103.29 o 
   4  10   6     1238.89     1337.80     94.81 o 
 -12   1   7      202.69      147.13     38.18 o 
 -11   1   7        0.89       31.84     29.04 o 
 -10   1   7      499.33      447.98     22.63 o 
  -9   1   7     1489.94     1463.91     30.41 o 
  -8   1   7      182.02      170.00      8.71 o 
  -7   1   7      367.40      357.98     11.96 o 
  -6   1   7     3015.60     3019.11     56.81 o 
  -5   1   7     6732.28     6740.95    150.65 o 
  -4   1   7      898.02      819.99     13.94 o 
  -3   1   7      129.45       92.77      3.97 o 
  -2   1   7      454.40      408.74      9.25 o 
  -1   1   7     1991.95     2026.48     35.84 o 
   0   1   7     2881.55     2766.62     43.72 o 
   1   1   7     2705.82     2559.76     45.80 o 
   2   1   7     2219.03     2226.31     41.02 o 
   3   1   7     1197.41     1174.10     29.86 o 
   4   1   7       57.96       60.45      7.97 o 
   5   1   7      243.94      190.46     14.63 o 
   6   1   7     3353.71     3342.13     73.90 o 
   7   1   7     4927.52     5166.12     99.10 o 
   8   1   7     2177.57     2351.64     67.24 o 
   9   1   7      732.99      792.35     35.55 o 
  10   1   7      474.34      455.68     30.74 o 
  11   1   7       87.78       34.27     22.11 o 
 -12   2   7     1171.10     1312.19     89.81 o 
 -11   2   7      844.45      888.40     92.41 o 
 -10   2   7      677.39      678.74     20.71 o 
  -9   2   7      721.20      711.23     33.88 o 
  -8   2   7     1999.47     2072.37     48.22 o 
  -7   2   7     1854.69     1877.21     38.09 o 
  -6   2   7     2460.12     2570.44     41.64 o 
  -5   2   7      390.42      375.18      9.62 o 
  -4   2   7     1938.15     1887.41     30.20 o 
  -3   2   7     6528.77     6479.83     96.05 o 
  -2   2   7    14169.74    14573.01    188.84 o 
  -1   2   7    10869.88    10672.47    142.15 o 
   0   2   7    12150.83    12216.98    164.55 o 
   1   2   7     4707.32     4703.33     71.28 o 
   2   2   7       81.10      109.36     11.58 o 
   3   2   7      101.99      100.69      7.49 o 
   4   2   7        5.07       -1.81      7.22 o 
   5   2   7      619.21      594.11     21.75 o 
   6   2   7     1038.34      954.51     26.06 o 
   7   2   7      356.97      325.86     16.60 o 
   8   2   7      131.28      112.07     19.41 o 
   9   2   7      983.25      970.78     40.25 o 
  10   2   7      449.75      407.44     30.73 o 
  11   2   7     1201.44     1256.02     61.32 o 
 -12   3   7       39.28      -11.54     23.23 o 
 -11   3   7       34.49       18.41     22.85 o 
 -10   3   7       41.71       21.40     25.88 o 
  -9   3   7        0.31        8.47      5.75 o 
  -8   3   7       87.35       71.65     10.46 o 
  -7   3   7      199.92      163.89     10.54 o 
  -6   3   7       39.03       38.62      4.94 o 
  -5   3   7      301.34      290.79      9.40 o 
  -4   3   7       29.87       23.86      4.78 o 
  -3   3   7      391.00      379.58     10.09 o 
  -2   3   7     1396.80     1459.20     24.23 o 
  -1   3   7      350.01      365.51     10.19 o 
   0   3   7        5.85        7.28      4.50 o 
   1   3   7      497.72      522.19     13.32 o 
   2   3   7      117.14       93.79      5.78 o 
   3   3   7      372.36      381.19     15.25 o 
   4   3   7      288.13      293.21     13.56 o 
   5   3   7      313.73      300.60     17.74 o 
   6   3   7       31.46       33.48     13.18 o 
   7   3   7        8.83       -0.78     11.77 o 
   8   3   7        6.42        8.87     15.61 o 
   9   3   7       14.34       -2.92     18.02 o 
  10   3   7      179.98      119.57     21.83 o 
 -12   4   7      797.66      998.49     96.77 o 
 -11   4   7      254.29      213.89     49.12 o 
 -10   4   7       49.50       28.81     13.49 o 
  -9   4   7      350.68      329.23     20.90 o 
  -8   4   7     3274.26     3538.47     77.06 o 
  -7   4   7     4407.77     4740.60    105.24 o 
  -6   4   7      193.52      172.36     17.98 o 
  -5   4   7        9.31        4.80      5.60 o 
  -4   4   7      203.15      190.50      9.24 o 
  -3   4   7     1299.70     1224.81     30.22 o 
  -2   4   7     2911.07     2665.33     43.92 o 
  -1   4   7     8096.08     8111.65    102.86 o 
   0   4   7     8810.61     9203.29    128.44 o 
   1   4   7     1705.07     1673.27     43.25 o 
   2   4   7       72.49       56.25      7.68 o 
   3   4   7        3.46       11.71      6.11 o 
   4   4   7      120.79      105.13     10.29 o 
   5   4   7      262.93      209.28     13.66 o 
   6   4   7      221.32      221.52     23.45 o 
   7   4   7      567.34      569.69     48.54 o 
   8   4   7       51.39       31.88     18.72 o 
   9   4   7       67.76       61.16     26.24 o 
  10   4   7      463.77      417.68     40.17 o 
 -11   5   7        0.07       43.53     28.82 o 
 -10   5   7      207.02      144.28     24.73 o 
  -9   5   7      125.51      102.63     20.71 o 
  -8   5   7      112.76      104.06     10.87 o 
  -7   5   7      508.82      483.20     31.84 o 
  -6   5   7       37.88       26.78      7.73 o 
  -5   5   7     1090.46     1078.10     27.88 o 
  -4   5   7     2349.18     2506.19     48.15 o 
  -3   5   7     1923.40     1923.62     36.69 o 
  -2   5   7      791.72      724.89     19.40 o 
  -1   5   7     1549.01     1458.22     29.33 o 
   0   5   7     1358.42     1379.66     28.74 o 
   1   5   7     3597.88     3782.79     70.70 o 
   2   5   7       89.40       69.93      8.44 o 
   3   5   7      308.31      285.17     18.54 o 
   4   5   7      168.30      154.16     11.69 o 
   5   5   7      613.81      588.29     27.11 o 
   6   5   7     1924.87     1955.48     69.82 o 
   7   5   7     2376.96     2464.67     88.62 o 
   8   5   7     1542.43     1588.11     70.94 o 
   9   5   7     1506.20     1684.76     80.12 o 
 -10   6   7      204.10      210.98     45.76 o 
  -9   6   7       27.58       31.02     15.90 o 
  -8   6   7       34.65       42.85     13.32 o 
  -7   6   7       22.82       17.72     13.12 o 
  -6   6   7      110.63       87.67     13.31 o 
  -5   6   7      988.77     1028.45     30.13 o 
  -4   6   7     1466.89     1556.33     38.84 o 
  -3   6   7      470.73      490.57     18.34 o 
  -2   6   7      148.42      141.51     10.01 o 
  -1   6   7       10.44       11.13      7.29 o 
   0   6   7        2.02        6.24      7.86 o 
   1   6   7       14.43       -1.86      7.01 o 
   2   6   7      481.55      470.73     21.56 o 
   3   6   7     1523.91     1624.90     48.45 o 
   4   6   7       20.39        9.15     11.56 o 
   5   6   7      228.61      207.72     18.73 o 
   6   6   7      329.93      262.18     27.38 o 
   7   6   7      102.01       44.62     20.88 o 
   8   6   7      183.86      132.71     27.84 o 
   9   6   7      146.37      129.26     34.53 o 
 -10   7   7      330.54      296.96     51.65 o 
  -9   7   7      445.73      461.23     32.30 o 
  -8   7   7       40.24       43.37     27.87 o 
  -7   7   7        0.98      -10.57     14.30 o 
  -6   7   7     2991.85     3163.69    110.11 o 
  -5   7   7      968.79      962.78     44.15 o 
  -4   7   7      477.08      416.54     30.41 o 
  -3   7   7       10.43        6.68     10.03 o 
  -2   7   7        2.64       -6.34      9.06 o 
  -1   7   7      312.34      279.43     16.23 o 
   0   7   7      708.86      669.91     24.98 o 
   1   7   7      165.73      134.25     13.30 o 
   2   7   7     1438.76     1410.65     55.23 o 
   3   7   7        4.63      -16.32     16.32 o 
   4   7   7       10.31       28.67     26.09 o 
   5   7   7       61.41       58.59     19.25 o 
   6   7   7     1205.44     1088.37     69.14 o 
   7   7   7     1798.62     1876.73     89.45 o 
   8   7   7     1122.86     1243.87     76.62 o 
  -9   8   7      402.61      453.01     64.80 o 
  -8   8   7       52.58       47.12     19.89 o 
  -7   8   7      181.39      175.03     25.11 o 
  -6   8   7      332.27      293.31     28.48 o 
  -5   8   7      941.80      919.28     66.81 o 
  -4   8   7     1613.05     1609.00     66.05 o 
  -3   8   7     2698.44     2871.68    153.89 o 
  -2   8   7     2256.11     2525.05    107.67 o 
  -1   8   7     2696.05     2901.64     95.57 o 
   0   8   7     1514.22     1628.58     81.60 o 
   1   8   7      584.90      578.36     49.67 o 
   2   8   7      334.54      252.09     33.25 o 
   3   8   7        5.14      -25.58     25.58 o 
   4   8   7      110.52       99.02     22.06 o 
   5   8   7      115.83       68.52     22.27 o 
   6   8   7      144.36      111.53     27.17 o 
   7   8   7      137.67      107.55     40.80 o 
  -7   9   7      132.72      139.63     28.61 o 
  -6   9   7       22.94       24.24     45.07 o 
  -5   9   7       72.85       76.53     32.12 o 
  -4   9   7      286.29      244.53     30.11 o 
  -3   9   7      835.17      917.65     64.30 o 
  -2   9   7      642.76      779.46     57.66 o 
  -1   9   7      286.98      306.09     40.69 o 
   0   9   7        3.32       11.01     23.04 o 
   1   9   7      590.43      535.15     62.84 o 
   2   9   7       35.15       -0.49     37.07 o 
   3   9   7       38.53       28.65     30.21 o 
   4   9   7      931.51     1070.18     82.04 o 
   5   9   7      547.78      497.64     74.64 o 
  -5  10   7       20.06       42.81     28.76 o 
  -4  10   7        1.06        2.72     23.27 o 
  -3  10   7       13.18      -12.09     36.58 o 
  -2  10   7      196.59      155.10     43.84 o 
  -1  10   7      553.14      457.61     50.43 o 
   0  10   7      580.19      554.98     56.04 o 
   1  10   7      279.46      319.76     50.91 o 
   2  10   7        9.09      -41.07     41.07 o 
   3  10   7       43.92       64.01     39.47 o 
 -12   0   8       37.00       33.82     45.62 o 
 -11   0   8      130.71       64.82     25.68 o 
 -10   0   8      725.05      758.48     50.85 o 
  -9   0   8     1166.67     1279.55     35.64 o 
  -8   0   8     3501.23     3604.79    116.71 o 
  -7   0   8     1076.18     1092.49     47.82 o 
  -6   0   8        2.43        0.35     11.15 o 
  -5   0   8      170.24      148.31     16.99 o 
  -4   0   8      885.47      933.22     39.21 o 
  -3   0   8      808.64      903.01     22.40 o 
  -2   0   8       21.94       24.48      4.36 o 
  -1   0   8     5432.87     5814.45    149.57 o 
   0   0   8      225.00      143.79     11.21 o 
   1   0   8      875.99      765.51     31.42 o 
   2   0   8     1063.13     1165.13     32.02 o 
   3   0   8     8942.86     9564.65    250.80 o 
   4   0   8      684.97      588.79     33.28 o 
   5   0   8       78.37       60.53     14.41 o 
   6   0   8      240.84      196.50     20.43 o 
   7   0   8     2713.76     2821.55    102.80 o 
   8   0   8      892.65      891.62     52.21 o 
   9   0   8      488.39      452.06     61.79 o 
  10   0   8      382.46      343.46     43.65 o 
 -12   1   8      323.85      278.50     47.51 o 
 -11   1   8      168.91      192.21     35.70 o 
 -10   1   8      783.68      767.06     37.01 o 
  -9   1   8      449.64      501.93     19.17 o 
  -8   1   8     1986.93     2034.90     36.20 o 
  -7   1   8     1449.88     1509.41     40.60 o 
  -6   1   8     1936.62     1983.47     51.19 o 
  -5   1   8       37.07       16.55     16.65 o 
  -4   1   8       79.06      101.40     11.91 o 
  -3   1   8      387.48      340.55      8.20 o 
  -2   1   8     3126.43     3192.83     47.75 o 
  -1   1   8      853.33      682.11     15.60 o 
   0   1   8     3744.76     3689.27     63.52 o 
   1   1   8     3862.98     3896.57     65.48 o 
   2   1   8     6343.03     6444.94     95.31 o 
   3   1   8     5359.64     5523.88    106.02 o 
   4   1   8     1300.22     1334.01     32.93 o 
   5   1   8      410.55      368.50     16.94 o 
   6   1   8      283.46      248.33     14.08 o 
   7   1   8       21.27       20.40     13.64 o 
   8   1   8        3.07       -2.96      9.98 o 
   9   1   8        3.03       -5.15     13.82 o 
  10   1   8      137.52      131.63     25.10 o 
 -12   2   8        0.10      -15.09     34.73 o 
 -11   2   8       12.18       -7.63     21.42 o 
 -10   2   8      333.61      286.33     20.39 o 
  -9   2   8     1279.25     1290.89     40.98 o 
  -8   2   8      176.71      185.89      7.72 o 
  -7   2   8      140.72      149.70      6.16 o 
  -6   2   8      178.32      164.72     11.23 o 
  -5   2   8      390.57      398.24      9.84 o 
  -4   2   8      333.28      361.42     10.74 o 
  -3   2   8      141.12       96.76      5.80 o 
  -2   2   8        3.25        5.28      3.18 o 
  -1   2   8       20.83       37.62      4.26 o 
   0   2   8     3085.26     3134.82     46.54 o 
   1   2   8      201.74      172.42      7.49 o 
   2   2   8      897.93      894.39     20.29 o 
   3   2   8      276.89      250.65     12.02 o 
   4   2   8      571.26      589.01     23.05 o 
   5   2   8        1.99       -5.49      8.29 o 
   6   2   8      167.35      118.66     22.61 o 
   7   2   8      121.83      114.83     16.26 o 
   8   2   8      972.71      928.05     60.85 o 
   9   2   8       32.76       36.56     16.87 o 
  10   2   8       89.55       91.24     27.47 o 
 -12   3   8      615.30      502.13     43.12 o 
 -11   3   8      685.73      735.38     48.79 o 
 -10   3   8     1502.04     1484.41     78.40 o 
  -9   3   8     3298.18     3675.89    102.27 o 
  -8   3   8     3066.58     3362.45     62.45 o 
  -7   3   8     1839.26     1890.77     36.08 o 
  -6   3   8      550.23      544.42     13.97 o 
  -5   3   8     1090.50     1145.45     21.45 o 
  -4   3   8       87.40       82.86      5.91 o 
  -3   3   8     3072.04     3150.31     59.84 o 
  -2   3   8    10324.82    10558.45    145.02 o 
  -1   3   8    19398.66    20302.11    245.37 o 
   0   3   8    10010.68    10163.53    139.42 o 
   1   3   8     5427.57     5414.86     78.33 o 
   2   3   8     1460.08     1385.96     24.28 o 
   3   3   8     3674.74     3778.25     60.42 o 
   4   3   8     3881.85     3989.04     65.23 o 
   5   3   8     5842.71     6240.42    118.99 o 
   6   3   8     1674.23     1898.85     61.88 o 
   7   3   8      406.95      407.53     30.10 o 
   8   3   8       29.41        6.29     24.41 o 
   9   3   8       83.41       57.54     22.66 o 
  10   3   8       68.30       38.93     22.62 o 
 -11   4   8       90.08       49.77     29.58 o 
 -10   4   8      331.89      353.16     70.03 o 
  -9   4   8      549.79      569.92     23.62 o 
  -8   4   8      107.86      101.16     11.26 o 
  -7   4   8      213.72      204.73     11.89 o 
  -6   4   8        3.68       -5.04      7.34 o 
  -5   4   8      128.01      115.10      7.86 o 
  -4   4   8      124.39      132.81      9.41 o 
  -3   4   8      331.86      309.98     15.04 o 
  -2   4   8       88.36       70.26      8.28 o 
  -1   4   8       23.82        3.15      4.49 o 
   0   4   8       19.84       10.81      5.33 o 
   1   4   8       32.21       15.71      4.95 o 
   2   4   8       91.76       78.93      6.53 o 
   3   4   8      202.26      195.17     10.83 o 
   4   4   8      209.17      194.19     12.77 o 
   5   4   8       20.59       11.40      9.81 o 
   6   4   8        1.61        4.51     14.82 o 
   7   4   8       68.88       54.20     16.49 o 
   8   4   8      664.96      656.79     64.67 o 
   9   4   8      460.57      485.90     78.53 o 
  10   4   8      584.73      536.12     65.30 o 
 -11   5   8      132.36      107.54     35.24 o 
 -10   5   8        7.30        6.21     13.31 o 
  -9   5   8      325.49      285.31     21.28 o 
  -8   5   8       74.79       82.73     12.68 o 
  -7   5   8      558.99      547.41     40.60 o 
  -6   5   8     1048.68     1041.26     29.68 o 
  -5   5   8       68.29       58.12      8.72 o 
  -4   5   8      125.18      115.24      9.05 o 
  -3   5   8      160.95      142.62     10.13 o 
  -2   5   8     1247.39     1236.59     28.37 o 
  -1   5   8     1855.41     1842.39     34.25 o 
   0   5   8      129.92      118.05     10.39 o 
   1   5   8       11.49       14.36      8.55 o 
   2   5   8     1368.86     1388.66     42.35 o 
   3   5   8       48.32       33.01      8.07 o 
   4   5   8      808.92      789.81     27.17 o 
   5   5   8      263.45      234.75     19.58 o 
   6   5   8      165.02      128.29     25.43 o 
   7   5   8      154.13       90.07     25.64 o 
   8   5   8      258.86      215.62     54.56 o 
   9   5   8      273.69      196.99     32.46 o 
 -10   6   8      301.84      273.26     75.26 o 
  -9   6   8      751.19      694.30     35.98 o 
  -8   6   8      886.29      914.21     46.50 o 
  -7   6   8      548.37      480.88     29.72 o 
  -6   6   8        2.29        6.40     10.43 o 
  -5   6   8       35.39       20.66     10.06 o 
  -4   6   8      152.47      131.38     14.16 o 
  -3   6   8        4.61        0.35      6.60 o 
  -2   6   8      166.83      151.59     12.58 o 
  -1   6   8      436.63      415.79     21.69 o 
   0   6   8     1113.99     1106.05     27.58 o 
   1   6   8       25.71       13.27     10.69 o 
   2   6   8      535.20      513.29     29.50 o 
   3   6   8      446.71      431.19     32.59 o 
   4   6   8      433.50      371.90     27.01 o 
   5   6   8      114.52       92.81     35.30 o 
   6   6   8       68.85       65.63     23.67 o 
   7   6   8      438.71      353.18     35.50 o 
   8   6   8      679.51      794.24     81.90 o 
  -9   7   8     1013.23     1082.95     58.26 o 
  -8   7   8      295.72      283.76     52.79 o 
  -7   7   8      197.74      182.23     21.19 o 
  -6   7   8      548.68      537.61     57.86 o 
  -5   7   8      483.04      488.10     35.92 o 
  -4   7   8      647.50      701.75     36.77 o 
  -3   7   8      438.54      403.21     29.65 o 
  -2   7   8      688.42      636.49     24.20 o 
  -1   7   8     1611.59     1672.74     46.33 o 
   0   7   8     1656.20     1676.18     48.86 o 
   1   7   8     3329.75     3672.76     91.52 o 
   2   7   8     4708.62     5110.21    123.20 o 
   3   7   8     1440.90     1557.01     79.65 o 
   4   7   8      461.51      479.42     34.30 o 
   5   7   8      116.18      124.21     33.36 o 
   6   7   8       99.87       73.31     22.43 o 
   7   7   8      109.49      109.13     29.52 o 
   8   7   8       65.26      104.03     42.67 o 
  -8   8   8      109.10      105.28     37.69 o 
  -7   8   8        6.11      -20.22     20.22 o 
  -6   8   8      294.51      305.92     30.79 o 
  -5   8   8       67.32       31.75     17.70 o 
  -4   8   8      148.76      107.62     45.57 o 
  -3   8   8      211.57      226.75     26.80 o 
  -2   8   8      128.85      125.24     21.61 o 
  -1   8   8       26.38       14.39     16.57 o 
   0   8   8      696.83      667.01     37.97 o 
   1   8   8      983.74      978.52     57.72 o 
   2   8   8       30.28        0.68     22.00 o 
   3   8   8     1010.10      941.60     63.25 o 
   4   8   8      256.14      242.24     47.03 o 
   5   8   8        1.86      -19.78     19.78 o 
   6   8   8       27.72       53.25     27.28 o 
  -7   9   8      550.76      554.46     47.22 o 
  -6   9   8       54.66       58.69     27.15 o 
  -5   9   8       46.36        6.08     18.47 o 
  -4   9   8      189.77      116.83     25.70 o 
  -3   9   8      646.50      646.01     69.69 o 
  -2   9   8     1904.32     1925.90    140.92 o 
  -1   9   8     2123.14     2225.63    116.72 o 
   0   9   8     2549.85     2781.99    200.19 o 
   1   9   8     1479.64     1540.27    130.22 o 
   2   9   8     1055.67      993.51     73.14 o 
   3   9   8      262.51      232.19     45.89 o 
   4   9   8      708.06      738.64     70.72 o 
   5   9   8      403.50      355.18     52.37 o 
  -4  10   8       39.69       -0.16     31.15 o 
  -3  10   8      325.80      251.75     49.49 o 
  -2  10   8      281.72      245.84     37.94 o 
  -1  10   8        3.65       -4.48     34.83 o 
   0  10   8       26.87       43.24     34.92 o 
   1  10   8        1.77      -21.00     30.85 o 
 -12   1   9       17.33      -24.02     24.02 o 
 -11   1   9      159.39      125.90     21.27 o 
 -10   1   9     1486.94     1486.25     55.72 o 
  -9   1   9     1653.29     1693.92     54.94 o 
  -8   1   9     1721.48     1691.46     51.74 o 
  -7   1   9      292.13      266.60     18.88 o 
  -6   1   9     2237.06     2127.84     78.27 o 
  -5   1   9     4426.13     4541.70     89.96 o 
  -4   1   9     6631.07     6989.89     92.16 o 
  -3   1   9     7288.68     7588.31    102.96 o 
  -2   1   9     1207.34     1195.23     21.05 o 
  -1   1   9      488.65      495.29     10.60 o 
   0   1   9      631.01      625.01     17.83 o 
   1   1   9     1647.13     1693.94     34.54 o 
   2   1   9        5.59        6.61      4.29 o 
   3   1   9     1339.67     1316.37     30.89 o 
   4   1   9     1615.02     1504.21     36.75 o 
   5   1   9     1043.68     1026.17     27.02 o 
   6   1   9        1.33       17.27     10.51 o 
   7   1   9       33.71       14.18     10.32 o 
   8   1   9      290.24      284.39     32.57 o 
   9   1   9      357.12      338.43     25.78 o 
  10   1   9       83.47       67.32     19.33 o 
 -12   2   9       92.40       68.53     27.78 o 
 -11   2   9      301.85      238.30     38.14 o 
 -10   2   9      723.38      699.05     36.06 o 
  -9   2   9     1956.69     2082.40     37.37 o 
  -8   2   9     3814.28     4201.84     71.20 o 
  -7   2   9     1860.24     1990.93     45.66 o 
  -6   2   9       27.31       25.85      3.02 o 
  -5   2   9      103.45      101.77      8.96 o 
  -4   2   9      130.28      143.51      5.71 o 
  -3   2   9      826.66      807.39     16.67 o 
  -2   2   9      978.43      927.96     17.54 o 
  -1   2   9     6157.73     6603.92     92.14 o 
   0   2   9     4659.10     4772.63     69.26 o 
   1   2   9     3373.98     3445.21     56.84 o 
   2   2   9     1293.77     1229.25     29.09 o 
   3   2   9     5514.92     5614.84    101.11 o 
   4   2   9     8266.89     8558.63    153.60 o 
   5   2   9     4878.97     4986.64    102.57 o 
   6   2   9     2212.93     2417.60    117.84 o 
   7   2   9      913.93      868.33     32.36 o 
   8   2   9        7.59        4.53     16.23 o 
   9   2   9       36.80       18.34     17.93 o 
  10   2   9      425.00      473.11     80.67 o 
 -12   3   9       19.12       14.44     44.39 o 
 -11   3   9        1.15        7.26     21.11 o 
 -10   3   9        5.48      -19.74     19.74 o 
  -9   3   9       10.54        5.22      7.92 o 
  -8   3   9      627.37      591.28     17.72 o 
  -7   3   9      100.58       96.23      6.21 o 
  -6   3   9      890.90      905.06     19.78 o 
  -5   3   9      161.64      179.53      7.88 o 
  -4   3   9      113.23      117.48      7.02 o 
  -3   3   9       60.38       40.70      5.91 o 
  -2   3   9        1.88       -3.18      4.84 o 
  -1   3   9       11.91       12.44      3.89 o 
   0   3   9     1130.06     1111.17     22.24 o 
   1   3   9       80.30       58.24      5.90 o 
   2   3   9       92.25       76.76      7.16 o 
   3   3   9      120.62      104.47      9.23 o 
   4   3   9     1184.99     1198.05     30.12 o 
   5   3   9      101.36       80.36      9.25 o 
   6   3   9      228.84      178.55     19.57 o 
   7   3   9      126.43      104.27     19.76 o 
   8   3   9        0.02       14.58     15.82 o 
   9   3   9        8.21        2.90     21.69 o 
  10   3   9       43.11       79.65     24.29 o 
 -11   4   9       85.24       18.56     30.95 o 
 -10   4   9      282.02      316.56     39.65 o 
  -9   4   9     1807.13     1954.05     67.34 o 
  -8   4   9     3467.33     3672.19     81.93 o 
  -7   4   9     2330.05     2509.73     74.41 o 
  -6   4   9       10.81        2.11      5.38 o 
  -5   4   9      842.36      816.65     19.48 o 
  -4   4   9       72.28       57.34      6.40 o 
  -3   4   9      930.97      994.70     24.64 o 
  -2   4   9     1529.81     1481.65     29.21 o 
  -1   4   9     1655.75     1632.76     34.23 o 
   0   4   9     2357.20     2366.86     43.63 o 
   1   4   9     1235.18     1233.15     26.09 o 
   2   4   9     1087.71     1052.84     24.29 o 
   3   4   9     1891.86     1850.51     34.13 o 
   4   4   9     3802.66     3880.98     82.28 o 
   5   4   9     4321.35     4570.92    107.06 o 
   6   4   9     1686.78     1683.06     72.78 o 
   7   4   9       31.69        9.92     16.56 o 
   8   4   9        3.37        8.81     17.35 o 
   9   4   9       13.76       23.77     22.61 o 
 -11   5   9       95.82       52.14     40.15 o 
 -10   5   9      536.17      509.67     52.00 o 
  -9   5   9      783.60      802.34     43.74 o 
  -8   5   9      837.65      897.15     31.23 o 
  -7   5   9     4718.04     5074.86    107.91 o 
  -6   5   9     2332.15     2487.90     59.74 o 
  -5   5   9     2933.15     3027.20     58.40 o 
  -4   5   9     3407.96     3589.14     64.37 o 
  -3   5   9     1302.26     1296.05     30.01 o 
  -2   5   9      371.98      378.36     17.56 o 
  -1   5   9       39.07       35.81      7.42 o 
   0   5   9      635.06      599.33     20.39 o 
   1   5   9       58.12       48.45      9.30 o 
   2   5   9      266.45      238.39     17.69 o 
   3   5   9      819.52      773.94     31.29 o 
   4   5   9     1611.14     1595.90     45.46 o 
   5   5   9      309.65      314.28     20.66 o 
   6   5   9       49.42       68.29     18.09 o 
   7   5   9      161.86      118.59     37.23 o 
   8   5   9      200.99      138.64     49.35 o 
   9   5   9      345.24      332.71     74.07 o 
 -10   6   9      109.99       86.12     30.99 o 
  -9   6   9        8.58        3.00     16.06 o 
  -8   6   9       35.87       17.29     15.04 o 
  -7   6   9       38.54       31.66     23.14 o 
  -6   6   9      185.01      206.38     18.95 o 
  -5   6   9      287.76      275.33     32.45 o 
  -4   6   9       10.95        1.84      8.53 o 
  -3   6   9      130.60      116.06     11.72 o 
  -2   6   9       38.57       31.81      9.02 o 
  -1   6   9       14.07       24.81      8.80 o 
   0   6   9       15.72        2.68      9.95 o 
   1   6   9     2617.69     2704.36     61.88 o 
   2   6   9     2511.65     2703.99     72.80 o 
   3   6   9      973.17      966.06     44.13 o 
   4   6   9        1.48       15.56     16.30 o 
   5   6   9       30.64       24.94     16.52 o 
   6   6   9        8.44      -31.36     31.36 o 
   7   6   9       24.58       42.64     21.33 o 
   8   6   9       69.22       75.32     25.89 o 
  -9   7   9      863.78      928.60     55.55 o 
  -8   7   9      164.26      155.66     42.95 o 
  -7   7   9        2.49       40.32     17.01 o 
  -6   7   9      173.67      126.89     19.59 o 
  -5   7   9      442.84      457.99     32.24 o 
  -4   7   9     1822.08     1924.28    103.24 o 
  -3   7   9     1770.81     1822.10     46.24 o 
  -2   7   9      342.01      334.30     18.31 o 
  -1   7   9       48.85       33.10     12.05 o 
   0   7   9      268.38      216.60     29.72 o 
   1   7   9      462.18      410.82     25.43 o 
   2   7   9      317.54      241.94     30.86 o 
   3   7   9        2.66      -26.68     26.68 o 
   4   7   9      699.06      652.93    134.71 o 
   5   7   9      170.99      134.95     26.90 o 
   6   7   9        2.55       -6.10     28.07 o 
   7   7   9        0.13       10.62     22.42 o 
  -8   8   9      424.67      462.76     52.74 o 
  -7   8   9      426.20      357.11     34.27 o 
  -6   8   9      571.82      489.26     47.35 o 
  -5   8   9      285.17      265.70     43.25 o 
  -4   8   9      433.52      466.83     37.84 o 
  -3   8   9        5.72       23.76     16.07 o 
  -2   8   9      221.35      225.00     36.89 o 
  -1   8   9      480.56      504.53     64.19 o 
   0   8   9     1352.37     1532.10     85.72 o 
   1   8   9      682.15      819.55     83.43 o 
   2   8   9     1986.25     2067.31    159.86 o 
   3   8   9     2427.10     2586.43    127.10 o 
   4   8   9     2107.96     2316.02    135.21 o 
   5   8   9     1238.21     1204.10     85.34 o 
   6   8   9      828.28      924.76     59.30 o 
  -6   9   9      743.35      746.76     68.57 o 
  -5   9   9       72.53       72.62     29.32 o 
  -4   9   9       27.31      -13.29     19.75 o 
  -3   9   9       16.22       18.60     27.94 o 
  -2   9   9       25.53        5.03     27.95 o 
  -1   9   9      169.05      126.75     30.22 o 
   0   9   9      235.64      198.84     52.63 o 
   1   9   9       69.80       73.31     38.49 o 
   2   9   9       32.83       25.79     28.40 o 
   3   9   9      723.29      692.94     62.97 o 
   4   9   9      195.99      125.39     41.34 o 
  -4  10   9        4.99       18.99     35.00 o 
  -3  10   9       41.01       30.16     29.45 o 
  -2  10   9        4.33      -15.25     29.88 o 
  -1  10   9       57.67       71.77     38.43 o 
   0  10   9      124.10      109.46     38.10 o 
   1  10   9       32.05      -44.27     44.27 o 
   2  10   9       61.28      116.20     53.98 o 
 -12   0  10      347.67      435.25     48.52 o 
 -11   0  10      500.54      532.97     51.56 o 
 -10   0  10      812.84      908.05     58.50 o 
  -9   0  10     1426.08     1452.32     70.17 o 
  -8   0  10      783.72      796.17     47.41 o 
  -7   0  10      854.20      822.16     42.65 o 
  -6   0  10     7124.56     7536.16    207.64 o 
  -5   0  10     5550.15     5661.29    154.48 o 
  -4   0  10    11365.17    11444.57    349.90 o 
  -3   0  10    10540.20    10692.62    206.35 o 
  -2   0  10     6258.04     6569.55    195.98 o 
  -1   0  10     2625.36     2607.18     58.83 o 
   0   0  10      502.14      535.86     24.15 o 
   1   0  10     1631.08     1646.50     56.05 o 
   2   0  10     6885.30     7151.72    197.47 o 
   3   0  10     4248.53     4415.08    139.15 o 
   4   0  10     2181.12     2323.25     91.46 o 
   5   0  10      318.61      290.76     28.96 o 
   6   0  10      284.88      257.98     22.65 o 
   7   0  10      870.53      930.66     61.42 o 
   8   0  10      332.75      345.47     54.17 o 
   9   0  10     2776.73     3137.07    136.34 o 
  10   0  10     1069.92     1060.46    116.57 o 
 -12   1  10      166.09      201.49     38.24 o 
 -11   1  10      178.32      158.05     25.65 o 
 -10   1  10        7.11       14.23     17.44 o 
  -9   1  10      601.93      488.11     31.73 o 
  -8   1  10      326.81      269.34     21.12 o 
  -7   1  10      689.21      645.71     27.73 o 
  -6   1  10       91.87       58.31     13.54 o 
  -5   1  10      972.22      908.26     32.81 o 
  -4   1  10        7.96        1.70      2.21 o 
  -3   1  10      137.86      122.68      5.27 o 
  -2   1  10      940.72      888.87     17.83 o 
  -1   1  10      465.78      484.24     10.76 o 
   0   1  10     1206.18     1262.24     26.41 o 
   1   1  10       25.50       18.94      8.26 o 
   2   1  10        7.93        3.45      5.96 o 
   3   1  10     1120.04     1115.93     24.29 o 
   4   1  10      774.99      754.57     24.53 o 
   5   1  10      444.76      447.48     18.65 o 
   6   1  10      530.97      517.06     23.44 o 
   7   1  10      375.47      340.93     28.96 o 
   8   1  10        5.52       14.67     14.24 o 
   9   1  10       43.29       66.54     20.09 o 
  10   1  10      150.75      117.64     36.32 o 
 -12   2  10       33.48       14.07     44.01 o 
 -11   2  10      319.33      340.41     42.94 o 
 -10   2  10      342.40      356.74     26.92 o 
  -9   2  10      311.19      309.01     24.22 o 
  -8   2  10      357.93      301.25     21.51 o 
  -7   2  10        6.45       17.56     14.06 o 
  -6   2  10      855.76      814.24     46.18 o 
  -5   2  10     1194.85     1248.45     22.69 o 
  -4   2  10     2933.43     3045.15     46.42 o 
  -3   2  10     5570.66     5876.61     83.34 o 
  -2   2  10     2185.43     2230.64     35.53 o 
  -1   2  10      211.52      197.89      6.90 o 
   0   2  10      913.70      951.63     20.39 o 
   1   2  10       94.33       86.74      8.58 o 
   2   2  10        2.81       -0.99      7.97 o 
   3   2  10      211.32      195.18      9.96 o 
   4   2  10       48.37       44.98      8.82 o 
   5   2  10      131.39      130.94     15.26 o 
   6   2  10      197.64      174.17     23.86 o 
   7   2  10       72.57       38.55     13.15 o 
   8   2  10      818.38      841.61     56.03 o 
   9   2  10      438.05      402.48     32.89 o 
 -12   3  10     1412.06     1526.21    212.55 o 
 -11   3  10      739.47      712.10     49.16 o 
 -10   3  10        1.28       -1.81     19.37 o 
  -9   3  10      512.25      559.34     23.46 o 
  -8   3  10     1249.04     1264.81     27.52 o 
  -7   3  10     2958.09     3185.82     57.40 o 
  -6   3  10     2787.71     2969.89     50.34 o 
  -5   3  10      104.86      106.87      6.77 o 
  -4   3  10       27.09       20.50      4.55 o 
  -3   3  10      406.23      389.22     12.30 o 
  -2   3  10     1127.21     1137.17     24.76 o 
  -1   3  10       45.77       26.21      5.53 o 
   0   3  10      318.67      304.02     11.47 o 
   1   3  10      114.90      108.98      7.15 o 
   2   3  10      182.21      157.57      8.61 o 
   3   3  10      409.04      384.19     17.57 o 
   4   3  10     3324.67     3344.53     60.31 o 
   5   3  10     3556.30     3524.48     82.79 o 
   6   3  10     1982.39     2024.71     67.76 o 
   7   3  10      106.46      111.69     19.46 o 
   8   3  10      266.70      238.01     28.56 o 
   9   3  10      273.94      234.53     25.87 o 
 -11   4  10      297.53      332.93     46.30 o 
 -10   4  10      115.76       90.40     31.79 o 
  -9   4  10      208.85      195.04     29.80 o 
  -8   4  10      710.29      752.86     45.38 o 
  -7   4  10      510.29      546.88     25.19 o 
  -6   4  10      433.97      411.47     14.45 o 
  -5   4  10     2720.95     2985.98     54.31 o 
  -4   4  10     2215.53     2288.69     43.41 o 
  -3   4  10     4229.05     4421.41     76.46 o 
  -2   4  10     1903.14     1977.75     35.20 o 
  -1   4  10     1417.06     1474.77     28.54 o 
   0   4  10     1107.50     1071.67     24.33 o 
   1   4  10      534.64      552.19     16.68 o 
   2   4  10       71.51       59.58     10.48 o 
   3   4  10      269.51      260.38     12.58 o 
   4   4  10      146.10      143.79     12.73 o 
   5   4  10     1060.68     1074.36     39.63 o 
   6   4  10      895.26      940.81     46.16 o 
   7   4  10      704.46      728.20     41.13 o 
   8   4  10      480.65      395.39     37.11 o 
   9   4  10      350.34      273.65     48.51 o 
 -11   5  10      179.77      137.11     46.85 o 
 -10   5  10        0.54      -22.99     24.77 o 
  -9   5  10      238.31      192.78     22.39 o 
  -8   5  10      473.53      501.53     28.83 o 
  -7   5  10        0.17       -6.90      6.90 o 
  -6   5  10        8.16        8.75      8.01 o 
  -5   5  10      251.73      262.43     13.68 o 
  -4   5  10      150.17      143.31     13.24 o 
  -3   5  10      333.62      326.88     16.74 o 
  -2   5  10      479.50      463.70     21.42 o 
  -1   5  10       96.16       90.10     13.91 o 
   0   5  10       36.30       19.45      7.66 o 
   1   5  10      824.94      815.00     32.63 o 
   2   5  10        4.36        3.79      8.36 o 
   3   5  10      580.69      524.37     37.07 o 
   4   5  10      396.17      423.32     30.20 o 
   5   5  10      771.82      791.29     43.59 o 
   6   5  10        0.73        9.83     18.40 o 
   7   5  10       28.80       18.64     20.50 o 
   8   5  10      111.98       71.10     33.99 o 
 -10   6  10      319.77      286.48     52.01 o 
  -9   6  10      328.89      331.51     62.22 o 
  -8   6  10      268.74      242.87     53.37 o 
  -7   6  10      412.46      456.47     35.92 o 
  -6   6  10     1268.48     1294.63     58.75 o 
  -5   6  10     4121.09     4590.23     99.34 o 
  -4   6  10     6041.41     6548.58    149.73 o 
  -3   6  10     3342.34     3572.80     67.53 o 
  -2   6  10     2628.40     2695.22     61.61 o 
  -1   6  10      750.72      737.66     31.00 o 
   0   6  10      193.06      174.45     15.58 o 
   1   6  10      156.39      138.72     15.25 o 
   2   6  10     2152.06     2194.98     65.60 o 
   3   6  10     1706.53     1774.50     66.94 o 
   4   6  10      529.33      521.99     41.50 o 
   5   6  10      141.36      126.62     45.76 o 
   6   6  10      266.11      279.03     53.30 o 
   7   6  10      233.96      227.15     31.29 o 
  -9   7  10       44.72       -0.79     37.75 o 
  -8   7  10       81.47       13.69     68.31 o 
  -7   7  10       59.04       46.98     28.40 o 
  -6   7  10      354.17      372.60     30.33 o 
  -5   7  10      760.25      721.30     39.74 o 
  -4   7  10      834.75      802.61     39.94 o 
  -3   7  10      243.38      211.80     20.25 o 
  -2   7  10      122.65      100.01     16.27 o 
  -1   7  10       25.29       -6.63     17.22 o 
   0   7  10       63.86       46.50     17.10 o 
   1   7  10        2.08       -3.37     18.97 o 
   2   7  10       13.26       33.10     24.31 o 
   3   7  10      212.14      174.22     32.73 o 
   4   7  10      496.13      522.27     51.79 o 
   5   7  10      657.12      655.95     44.18 o 
   6   7  10      318.82      261.47     31.16 o 
   7   7  10      436.89      423.74     57.92 o 
  -8   8  10       32.31       40.41     26.79 o 
  -7   8  10      205.31      148.92     26.02 o 
  -6   8  10      131.95      114.90     23.96 o 
  -5   8  10       86.62        9.29     17.50 o 
  -4   8  10      465.18      480.22     35.97 o 
  -3   8  10      769.46      748.13     42.90 o 
  -2   8  10      270.49      268.24     32.58 o 
  -1   8  10        0.65       37.50     29.39 o 
   0   8  10      133.22      164.69     30.82 o 
   1   8  10        0.28      -20.54     20.78 o 
   2   8  10      260.16      249.93     35.64 o 
   3   8  10        6.52       -3.03     25.60 o 
   4   8  10        7.53       49.90     39.88 o 
   5   8  10       61.85       30.43     38.12 o 
  -6   9  10      332.31      277.89     33.07 o 
  -5   9  10       31.37       25.71     21.36 o 
  -4   9  10        1.33      -28.47     28.47 o 
  -3   9  10      111.72      108.65     61.67 o 
  -2   9  10      185.85      158.12     52.14 o 
  -1   9  10        0.92      -19.48     64.43 o 
   0   9  10       22.83       60.50     40.82 o 
   1   9  10        1.07       -3.16     26.73 o 
   2   9  10      199.88      214.47     39.24 o 
   3   9  10      195.05      139.19     38.13 o 
  -2  10  10      638.77      679.03     64.52 o 
  -1  10  10      976.84     1064.31    182.42 o 
   0  10  10      435.71      447.67     60.01 o 
 -12   1  11      501.72      463.41     43.84 o 
 -11   1  11     1240.59     1299.63     57.83 o 
 -10   1  11     1540.71     1604.43     60.43 o 
  -9   1  11      210.73      210.92     20.81 o 
  -8   1  11      106.60       35.56     12.95 o 
  -7   1  11       27.62       15.80     12.89 o 
  -6   1  11       70.32       76.18     12.62 o 
  -5   1  11     3658.81     3787.36     89.98 o 
  -4   1  11     6423.99     6757.86    100.59 o 
  -3   1  11     6258.50     6432.20     90.87 o 
  -2   1  11     3692.29     3757.01     80.28 o 
  -1   1  11     1693.69     1591.67     25.98 o 
   0   1  11     1642.38     1592.02     41.06 o 
   1   1  11     4780.45     4878.40    102.31 o 
   2   1  11     2342.09     2346.64     43.81 o 
   3   1  11     4220.51     4270.09     75.94 o 
   4   1  11     1576.76     1608.13     39.69 o 
   5   1  11        7.12       14.75      9.41 o 
   6   1  11        8.38       -7.48     10.28 o 
   7   1  11      515.10      487.40     42.05 o 
   8   1  11     1654.93     1828.89     81.55 o 
   9   1  11     1874.11     1944.75    118.13 o 
 -12   2  11     1482.67     1544.41     98.50 o 
 -11   2  11      739.78      720.51     43.51 o 
 -10   2  11      647.28      637.85     34.87 o 
  -9   2  11      245.06      279.91     32.53 o 
  -8   2  11      173.54      167.04     19.78 o 
  -7   2  11       84.77       84.01     14.94 o 
  -6   2  11      866.65      874.89     82.33 o 
  -5   2  11       16.69       11.94      3.94 o 
  -4   2  11        2.28       -0.41      4.09 o 
  -3   2  11       95.70       83.69      7.63 o 
  -2   2  11        9.26       14.60      5.99 o 
  -1   2  11      190.77      157.99      6.54 o 
   0   2  11     1029.67     1029.82     26.21 o 
   1   2  11     2255.70     2352.07     48.25 o 
   2   2  11      605.30      601.13     19.58 o 
   3   2  11       51.68       41.56      9.32 o 
   4   2  11     1893.34     1854.88     52.20 o 
   5   2  11     1322.08     1340.13     74.67 o 
   6   2  11      310.82      304.79     44.00 o 
   7   2  11       15.94       27.45     13.14 o 
   8   2  11       65.74       68.99     17.51 o 
   9   2  11       10.06       25.29     32.79 o 
 -11   3  11        1.07       39.82     24.39 o 
 -10   3  11        0.78       -6.97     24.03 o 
  -9   3  11        0.18       12.15     18.07 o 
  -8   3  11        1.18       -1.35     20.00 o 
  -7   3  11      419.38      418.45     23.42 o 
  -6   3  11      441.30      418.64     12.42 o 
  -5   3  11      109.32      107.24      8.32 o 
  -4   3  11       46.66       51.29      5.67 o 
  -3   3  11       44.55       44.58      6.32 o 
  -2   3  11      596.32      625.33     16.71 o 
  -1   3  11      613.97      622.15     15.66 o 
   0   3  11      298.52      277.36     10.63 o 
   1   3  11     1305.71     1297.62     27.20 o 
   2   3  11     1091.13     1071.20     24.54 o 
   3   3  11       10.50        8.75      7.59 o 
   4   3  11        5.68       10.69      4.92 o 
   5   3  11       22.75        4.20      6.76 o 
   6   3  11      503.22      520.82     31.07 o 
   7   3  11       85.45       74.87     17.44 o 
   8   3  11        1.60      -15.51     15.51 o 
   9   3  11       65.39       82.59     43.66 o 
 -11   4  11     1042.09     1208.94     67.71 o 
 -10   4  11      416.22      378.60     75.87 o 
  -9   4  11       10.12      -21.91     21.91 o 
  -8   4  11       25.75       21.95     14.04 o 
  -7   4  11      588.05      583.90     18.58 o 
  -6   4  11     1406.93     1502.55     35.17 o 
  -5   4  11      668.38      673.36     25.52 o 
  -4   4  11      444.75      428.03     20.53 o 
  -3   4  11      344.82      341.62     24.47 o 
  -2   4  11      297.10      275.54     12.66 o 
  -1   4  11        0.26        5.76      6.91 o 
   0   4  11      493.49      429.83     16.99 o 
   1   4  11     2244.66     2361.34     45.92 o 
   2   4  11      930.35      893.81     35.09 o 
   3   4  11      160.86      141.10     10.69 o 
   4   4  11      737.81      754.05     25.36 o 
   5   4  11      254.17      211.76     20.25 o 
   6   4  11      199.87      193.47     33.28 o 
   7   4  11       26.46       30.92     15.76 o 
   8   4  11        9.89       13.80     34.79 o 
 -10   5  11      536.35      470.59     53.47 o 
  -9   5  11      152.86      116.15     31.42 o 
  -8   5  11      140.97      126.83     21.46 o 
  -7   5  11       19.32       16.82      9.37 o 
  -6   5  11     1137.88     1154.33     39.94 o 
  -5   5  11      931.68      961.71     28.04 o 
  -4   5  11     1624.12     1652.93     39.05 o 
  -3   5  11     4689.09     5207.58     99.86 o 
  -2   5  11     3304.19     3427.60     60.27 o 
  -1   5  11     3099.12     3297.32     64.19 o 
   0   5  11     2737.27     2882.28     56.92 o 
   1   5  11     1210.12     1236.61     31.24 o 
   2   5  11     4242.41     4423.16    109.35 o 
   3   5  11     1283.20     1347.52     44.42 o 
   4   5  11      600.68      568.29     34.39 o 
   5   5  11      388.27      396.98     30.12 o 
   6   5  11       85.82       93.35     23.21 o 
   7   5  11      525.09      543.04     41.33 o 
   8   5  11     1206.88     1134.75     83.30 o 
  -9   6  11      101.43       26.74     26.90 o 
  -8   6  11       82.61       90.63     24.95 o 
  -7   6  11       30.74       34.43     12.78 o 
  -6   6  11       14.38       13.54     11.71 o 
  -5   6  11        7.85       -9.51     12.39 o 
  -4   6  11       18.42       19.76     16.12 o 
  -3   6  11      641.89      622.78     31.81 o 
  -2   6  11       74.99       62.50     11.53 o 
  -1   6  11      111.93      101.66     12.89 o 
   0   6  11       36.75       22.73     11.95 o 
   1   6  11      312.80      316.92     26.32 o 
   2   6  11      592.44      564.24     35.94 o 
   3   6  11       39.87       16.87     19.64 o 
   4   6  11      172.72      196.75     30.70 o 
   5   6  11      240.30      225.45     26.87 o 
   6   6  11      178.25      193.81     28.56 o 
   7   6  11      301.89      321.35     52.22 o 
  -8   7  11      161.63      147.68     51.52 o 
  -7   7  11       38.92        7.10     19.99 o 
  -6   7  11       17.51        4.41     15.44 o 
  -5   7  11      597.94      602.86     37.78 o 
  -4   7  11     2900.44     3090.19    109.15 o 
  -3   7  11     1470.45     1504.13     62.96 o 
  -2   7  11      559.39      585.07     59.88 o 
  -1   7  11      200.48      147.39     29.27 o 
   0   7  11      301.07      242.82     31.14 o 
   1   7  11      632.79      582.11     45.12 o 
   2   7  11      346.58      335.64     55.83 o 
   3   7  11      585.41      585.41     52.88 o 
   4   7  11      291.33      266.34     38.97 o 
   5   7  11        2.05       74.74     68.37 o 
   6   7  11        2.39      -31.46     31.46 o 
  -7   8  11       65.85       43.30     30.98 o 
  -6   8  11       29.88       10.36     19.77 o 
  -5   8  11       25.31       19.03     20.13 o 
  -4   8  11       13.23       23.05     20.49 o 
  -3   8  11        0.44        5.72     17.91 o 
  -2   8  11      347.37      280.63     34.94 o 
  -1   8  11       90.03       95.67     46.97 o 
   0   8  11      140.56      133.77     43.53 o 
   1   8  11      112.34       56.17     27.30 o 
   2   8  11      142.96       84.97     33.33 o 
   3   8  11       68.55       -9.99     26.17 o 
   4   8  11       48.98        3.31     43.22 o 
  -5   9  11       12.99      -11.81     21.96 o 
  -4   9  11       40.97       24.85     30.90 o 
  -3   9  11      130.42       98.73     80.24 o 
  -2   9  11      542.06      573.27     51.94 o 
  -1   9  11     1584.78     1709.23    105.56 o 
   0   9  11      747.64      936.14    102.55 o 
   1   9  11      181.39      175.91     36.68 o 
   2   9  11       31.61       15.64     30.21 o 
   3   9  11      109.71      136.49     68.25 o 
 -12   0  12      585.44      521.68     55.38 o 
 -11   0  12     2030.86     2208.59    124.68 o 
 -10   0  12      781.64      696.66     50.56 o 
  -9   0  12      349.11      310.89     38.73 o 
  -8   0  12      145.70      137.74     23.72 o 
  -7   0  12       58.93       53.14     21.31 o 
  -6   0  12      876.51      873.87     43.95 o 
  -5   0  12     4794.94     5141.29    173.32 o 
  -4   0  12     2175.01     2171.04     60.15 o 
  -3   0  12     4611.41     4832.88    101.96 o 
  -2   0  12     2072.95     2048.05     53.69 o 
  -1   0  12     1814.10     2027.19     69.38 o 
   0   0  12     3096.04     3037.87     92.21 o 
   1   0  12     3663.46     3781.19    119.11 o 
   2   0  12     3340.25     3282.29    102.26 o 
   3   0  12     4747.43     4920.07    145.63 o 
   4   0  12      171.95      177.27     11.58 o 
   5   0  12       24.65       41.37     11.20 o 
   6   0  12        9.09        8.49     18.63 o 
   7   0  12      168.69      151.35     23.58 o 
   8   0  12     1431.54     1352.75    129.61 o 
   9   0  12      897.02      797.31    108.95 o 
 -11   1  12      104.53       37.33     26.36 o 
 -10   1  12      436.25      365.25     29.75 o 
  -9   1  12      167.29      155.60     20.00 o 
  -8   1  12      565.47      548.32     27.85 o 
  -7   1  12      929.14      909.05     65.30 o 
  -6   1  12     1435.46     1379.49     73.69 o 
  -5   1  12     4612.50     4989.68    116.36 o 
  -4   1  12       23.55       13.14      4.39 o 
  -3   1  12      433.30      414.98     11.13 o 
  -2   1  12       78.08       76.77      5.65 o 
  -1   1  12       87.88       93.22      9.43 o 
   0   1  12      278.25      218.85     14.89 o 
   1   1  12      870.62      789.27     28.44 o 
   2   1  12      486.86      470.53     26.39 o 
   3   1  12     3515.66     3661.15     65.78 o 
   4   1  12      293.37      281.28     14.88 o 
   5   1  12      255.11      271.79     14.99 o 
   6   1  12      157.39      149.63     13.46 o 
   7   1  12       34.90       26.95     10.27 o 
   8   1  12      144.12      126.32     39.91 o 
   9   1  12       16.72       30.16     33.29 o 
 -11   2  12      114.34      112.77     24.44 o 
 -10   2  12      364.29      316.67     33.10 o 
  -9   2  12      139.51      111.90     19.71 o 
  -8   2  12      172.56      147.65     18.73 o 
  -7   2  12      256.70      254.07     22.82 o 
  -6   2  12      305.48      233.71     21.34 o 
  -5   2  12        4.10        7.43      3.65 o 
  -4   2  12     1652.22     1682.48     35.94 o 
  -3   2  12      527.91      562.47     21.26 o 
  -2   2  12      259.99      246.25      8.68 o 
  -1   2  12       97.16       71.74      6.37 o 
   0   2  12      127.98      118.47     14.56 o 
   1   2  12     1531.56     1428.82     38.67 o 
   2   2  12     2191.51     2228.15     52.46 o 
   3   2  12       62.54       47.70     13.62 o 
   4   2  12        1.29       -1.21      7.67 o 
   5   2  12        2.72        0.69      5.84 o 
   6   2  12       45.94       29.45     10.74 o 
   7   2  12       55.67       84.42     24.68 o 
   8   2  12      140.50       34.64     31.43 o 
 -11   3  12     1615.95     1823.68     97.02 o 
 -10   3  12      664.22      637.69     42.31 o 
  -9   3  12     1024.31     1066.76     70.55 o 
  -8   3  12     2222.67     2328.37    117.91 o 
  -7   3  12     2404.70     2586.95    123.83 o 
  -6   3  12     1558.37     1718.51     44.98 o 
  -5   3  12      682.07      719.96     18.91 o 
  -4   3  12      711.62      775.76     24.34 o 
  -3   3  12        6.34        1.93      5.93 o 
  -2   3  12       29.69       17.32      5.00 o 
  -1   3  12      953.51      975.22     26.34 o 
   0   3  12     4681.46     5081.89     82.28 o 
   1   3  12     4035.56     4252.35     70.22 o 
   2   3  12     1404.62     1324.49     36.30 o 
   3   3  12      449.52      431.97     26.39 o 
   4   3  12      455.23      408.25     26.18 o 
   5   3  12      395.92      368.83     25.95 o 
   6   3  12      726.77      732.55     40.54 o 
   7   3  12      475.94      425.62     50.78 o 
   8   3  12       90.11      -18.77     34.80 o 
 -11   4  12       43.01       17.43     29.57 o 
 -10   4  12      103.41       64.76     28.96 o 
  -9   4  12       53.06       26.43     24.35 o 
  -8   4  12       21.89       -0.52     19.53 o 
  -7   4  12      207.67      199.64     19.78 o 
  -6   4  12      401.84      388.47     23.88 o 
  -5   4  12      415.40      410.86     20.18 o 
  -4   4  12      388.40      402.97     15.41 o 
  -3   4  12      532.28      551.30     18.75 o 
  -2   4  12     1257.24     1186.55     28.08 o 
  -1   4  12     1458.33     1514.32     40.50 o 
   0   4  12      953.40      944.25     25.27 o 
   1   4  12     1414.32     1398.62     52.65 o 
   2   4  12     1183.07     1214.13     33.16 o 
   3   4  12        5.62       20.79      7.73 o 
   4   4  12       91.29       66.67     11.17 o 
   5   4  12        9.29        6.95     11.64 o 
   6   4  12      175.49      208.62     23.94 o 
   7   4  12      156.64      153.72     36.99 o 
   8   4  12      182.78      147.30     41.17 o 
 -10   5  12       52.48       28.89     30.25 o 
  -9   5  12       42.12       31.15     27.34 o 
  -8   5  12       19.88       23.86     32.46 o 
  -7   5  12      212.10      223.69     27.89 o 
  -6   5  12     1188.81     1330.54     37.52 o 
  -5   5  12     1146.98     1172.94     41.96 o 
  -4   5  12      296.00      281.82     29.75 o 
  -3   5  12      660.05      590.84     31.54 o 
  -2   5  12      703.53      692.64     31.78 o 
  -1   5  12       56.63       50.12      9.31 o 
   0   5  12      398.28      346.76     17.44 o 
   1   5  12      133.20      114.46     15.02 o 
   2   5  12      488.29      428.17     26.59 o 
   3   5  12       35.81       -4.05     20.08 o 
   4   5  12       68.25       68.45     30.51 o 
   5   5  12        0.17        4.94     13.63 o 
   6   5  12       13.17       46.52     35.29 o 
   7   5  12      186.06      130.21     34.98 o 
  -9   6  12      385.86      335.14     47.82 o 
  -8   6  12        1.41      -53.00     53.00 o 
  -7   6  12      113.93       85.92     23.10 o 
  -6   6  12       32.67        9.59     14.49 o 
  -5   6  12      383.24      344.77     28.46 o 
  -4   6  12     1677.96     1700.50     63.18 o 
  -3   6  12     1234.78     1234.03     84.09 o 
  -2   6  12      673.60      635.11     53.36 o 
  -1   6  12      946.62     1010.39     73.50 o 
   0   6  12     1176.23     1255.21     64.32 o 
   1   6  12     1867.03     2113.80     70.37 o 
   2   6  12     2021.55     2224.22    102.46 o 
   3   6  12     1103.72     1120.36     65.65 o 
   4   6  12      183.37      231.73     37.30 o 
   5   6  12       39.35       68.98     34.75 o 
   6   6  12        4.06       30.56     39.66 o 
  -8   7  12      810.88      598.35     85.83 o 
  -7   7  12      784.44      854.78    114.97 o 
  -6   7  12      355.35      255.34     32.68 o 
  -5   7  12       26.00       65.04     19.94 o 
  -4   7  12      114.93       63.08     24.29 o 
  -3   7  12       94.90       80.26     19.83 o 
  -2   7  12       49.90       53.00     27.30 o 
  -1   7  12      196.56      213.59     28.39 o 
   0   7  12       74.45       68.45     23.64 o 
   1   7  12      401.97      450.06     45.56 o 
   2   7  12     1129.22     1228.81     76.17 o 
   3   7  12      989.72     1015.00     72.45 o 
   4   7  12      731.68      868.41     84.54 o 
   5   7  12      121.19       62.70     31.92 o 
  -7   8  12      203.93      109.93     53.24 o 
  -6   8  12       59.35       89.38     23.40 o 
  -5   8  12       64.15      120.29     31.74 o 
  -4   8  12       15.84       24.35     19.15 o 
  -3   8  12        0.08      -16.18     59.52 o 
  -2   8  12       33.28       63.63     24.82 o 
  -1   8  12      173.48      125.29     35.66 o 
   0   8  12        3.90        0.98     24.25 o 
   1   8  12      176.09      180.88     52.14 o 
   2   8  12      574.09      473.85     65.97 o 
   3   8  12      375.88      325.66     52.95 o 
   4   8  12      138.87      116.57     38.71 o 
  -4   9  12       21.77       -0.41     24.05 o 
  -3   9  12        6.39       -6.46     28.56 o 
  -2   9  12       71.44       75.14     39.53 o 
  -1   9  12      366.21      343.57     67.75 o 
   0   9  12      810.48      838.03     74.55 o 
   1   9  12      407.70      514.24    125.98 o 
 -11   1  13      519.34      484.59     37.83 o 
 -10   1  13      356.95      334.81     32.50 o 
  -9   1  13        8.14       -8.98     16.22 o 
  -8   1  13      242.52      174.90     20.25 o 
  -7   1  13       88.51       63.08     15.14 o 
  -6   1  13        0.11       -5.64     10.11 o 
  -5   1  13        1.22       -4.10     15.37 o 
  -4   1  13       19.95       14.90      4.34 o 
  -3   1  13      484.85      498.44     14.86 o 
  -2   1  13      944.70      968.21     20.76 o 
  -1   1  13       85.99       82.48      9.27 o 
   0   1  13      401.26      414.28     21.03 o 
   1   1  13     2666.60     2679.51     67.21 o 
   2   1  13     5140.24     5227.36    113.93 o 
   3   1  13     1798.56     1825.20    105.75 o 
   4   1  13      677.56      684.46     21.45 o 
   5   1  13       18.68       13.15      9.37 o 
   6   1  13        3.88        0.46     12.56 o 
   7   1  13      208.64      184.59     38.80 o 
   8   1  13      328.37      386.17     48.78 o 
 -11   2  13      863.46      931.45     51.93 o 
 -10   2  13      348.59      313.92     31.58 o 
  -9   2  13      781.22      760.96     38.55 o 
  -8   2  13     2066.67     2119.87     69.85 o 
  -7   2  13     4010.06     4085.42    104.68 o 
  -6   2  13     3667.85     3914.11    107.38 o 
  -5   2  13     2923.26     3204.77     50.51 o 
  -4   2  13      107.25      103.40      6.38 o 
  -3   2  13     1298.41     1320.30     26.05 o 
  -2   2  13      363.25      383.71     11.54 o 
  -1   2  13      877.09      935.38     23.68 o 
   0   2  13     1500.78     1589.37     38.22 o 
   1   2  13     3821.02     4167.14     82.79 o 
   2   2  13     1302.73     1341.13     41.99 o 
   3   2  13      480.43      494.78     23.76 o 
   4   2  13      689.85      653.58     25.88 o 
   5   2  13     2337.00     2469.86     77.06 o 
   6   2  13     2372.60     2515.89     93.58 o 
   7   2  13     1624.99     1756.07    102.62 o 
   8   2  13      464.56      349.35    107.60 o 
 -11   3  13        3.57       -0.46     31.76 o 
 -10   3  13       33.29       24.12     18.95 o 
  -9   3  13      108.59       66.48     20.30 o 
  -8   3  13       13.42       -2.05     15.01 o 
  -7   3  13       30.13       55.09     24.34 o 
  -6   3  13        2.27       -2.20      5.26 o 
  -5   3  13       30.95       20.06      5.96 o 
  -4   3  13        3.68       -5.43      6.38 o 
  -3   3  13        5.94        6.57      5.99 o 
  -2   3  13        4.10       -1.61      4.77 o 
  -1   3  13      245.86      214.14     10.16 o 
   0   3  13        9.44        1.33      6.46 o 
   1   3  13       75.53       60.09     10.03 o 
   2   3  13       87.16       68.34      9.20 o 
   3   3  13      219.45      181.34     14.67 o 
   4   3  13      340.19      284.66     18.73 o 
   5   3  13      423.51      396.25     44.58 o 
   6   3  13      107.07       95.14     30.11 o 
   7   3  13        0.66      -29.73     29.73 o 
 -10   4  13      271.49      214.54     34.88 o 
  -9   4  13      153.95      135.53     39.30 o 
  -8   4  13      808.03      802.76     46.39 o 
  -7   4  13     3844.13     4291.76    132.36 o 
  -6   4  13     4476.22     5001.87    120.40 o 
  -5   4  13     1083.73     1174.88     29.62 o 
  -4   4  13      497.71      489.10     20.97 o 
  -3   4  13      153.76      108.75      9.50 o 
  -2   4  13      210.44      178.72     10.41 o 
  -1   4  13      371.22      365.79     14.63 o 
   0   4  13     1450.62     1549.48     35.33 o 
   1   4  13     1233.40     1266.06     31.54 o 
   2   4  13      754.11      775.62     31.82 o 
   3   4  13       80.27       53.69     12.55 o 
   4   4  13      501.31      503.17     43.99 o 
   5   4  13     1054.60     1004.37    133.91 o 
   6   4  13     2101.96     2196.71    128.30 o 
   7   4  13     1046.39     1148.37     81.05 o 
  -9   5  13        4.69       53.09     42.05 o 
  -8   5  13       14.68       27.30     47.71 o 
  -7   5  13       49.00       59.98     14.46 o 
  -6   5  13      295.67      277.91     22.29 o 
  -5   5  13      438.13      447.69     29.29 o 
  -4   5  13      214.91      169.47     14.70 o 
  -3   5  13      281.91      233.59     13.27 o 
  -2   5  13       21.26       10.99     10.26 o 
  -1   5  13        1.18       -9.00      9.00 o 
   0   5  13      472.27      436.98     22.56 o 
   1   5  13     2310.30     2438.03     62.30 o 
   2   5  13     1390.72     1551.08     67.82 o 
   3   5  13     2160.23     2363.03    105.01 o 
   4   5  13      801.49      787.54    142.89 o 
   5   5  13        5.69      -22.90     31.67 o 
   6   5  13       36.08       33.10     32.28 o 
  -9   6  13      221.60      145.22     58.04 o 
  -8   6  13      158.63       10.21     37.63 o 
  -7   6  13       51.11       59.88     39.35 o 
  -6   6  13        3.51       -6.60     24.11 o 
  -5   6  13      244.15      233.28     54.41 o 
  -4   6  13      336.49      320.53     32.10 o 
  -3   6  13        5.37       15.85     15.31 o 
  -2   6  13      133.99      102.46     21.25 o 
  -1   6  13        2.25        2.36     12.54 o 
   0   6  13       20.55       -1.70     18.93 o 
   1   6  13       11.26      -17.94     23.80 o 
   2   6  13      210.68      197.66     31.16 o 
   3   6  13     1437.35     1671.78     88.11 o 
   4   6  13     1423.64     1504.34     92.70 o 
   5   6  13       42.75       73.20     52.01 o 
  -7   7  13      259.58      186.79     65.17 o 
  -6   7  13       69.65       43.47     22.18 o 
  -5   7  13      125.56       92.51     18.85 o 
  -4   7  13        2.31       -9.91     15.39 o 
  -3   7  13        0.26        9.25     21.79 o 
  -2   7  13      638.78      612.15     64.74 o 
  -1   7  13      275.61      240.31     31.24 o 
   0   7  13      247.97      228.35     31.89 o 
   1   7  13      370.95      354.27     39.08 o 
   2   7  13      927.46     1015.51     72.98 o 
   3   7  13      664.06      683.96     55.90 o 
   4   7  13        5.98       24.37     34.21 o 
  -6   8  13     1032.37      900.24    108.33 o 
  -5   8  13      758.64      718.93     46.79 o 
  -4   8  13      758.38      754.00     62.34 o 
  -3   8  13      596.76      591.44     51.16 o 
  -2   8  13      142.82      210.89     47.96 o 
  -1   8  13      281.72      336.20     42.32 o 
   0   8  13      234.86      208.96     45.20 o 
   1   8  13      400.63      338.75     61.48 o 
   2   8  13      636.75      850.72     97.27 o 
   3   8  13      665.34      658.88     65.76 o 
  -2   9  13       30.49       87.17     32.71 o 
  -1   9  13       80.35      137.85     65.79 o 
 -11   0  14       75.38       52.32     32.34 o 
 -10   0  14        6.26       30.55     26.92 o 
  -9   0  14      188.27      216.85     35.20 o 
  -8   0  14      654.64      663.35     48.78 o 
  -7   0  14      138.92       89.51     23.05 o 
  -6   0  14       14.96       -8.44     16.53 o 
  -5   0  14     1088.99     1109.55     51.51 o 
  -4   0  14       11.35        5.32      5.16 o 
  -3   0  14     2282.72     2346.77     62.64 o 
  -2   0  14     1946.36     1859.16     92.56 o 
  -1   0  14     2549.61     2612.57     93.95 o 
   0   0  14      588.44      486.68     32.32 o 
   1   0  14      113.96       97.71     20.86 o 
   2   0  14     1038.53     1031.04    121.49 o 
   3   0  14      649.38      700.78     62.34 o 
   4   0  14        1.06       22.50     40.09 o 
   5   0  14       73.75       75.75     33.82 o 
   6   0  14        2.16       51.89     55.09 o 
   7   0  14       32.71        3.32     39.10 o 
 -11   1  14       75.08       96.64     25.01 o 
 -10   1  14      146.52      155.70     25.09 o 
  -9   1  14       73.45       78.16     24.42 o 
  -8   1  14      208.09      170.09     27.08 o 
  -7   1  14     1704.60     1730.57     57.37 o 
  -6   1  14     1248.03     1230.38     48.92 o 
  -5   1  14     1431.92     1430.45     50.02 o 
  -4   1  14     2088.93     2182.01     39.21 o 
  -3   1  14      389.72      356.51     13.00 o 
  -2   1  14      241.11      222.87     13.57 o 
  -1   1  14     1125.26     1076.68     34.18 o 
   0   1  14      434.12      390.46     21.40 o 
   1   1  14      129.84       83.48     13.32 o 
   2   1  14       15.88       11.29     13.07 o 
   3   1  14       64.06       36.26     20.32 o 
   4   1  14     1660.67     1687.61     82.60 o 
   5   1  14      229.74      255.86     34.22 o 
   6   1  14      392.99      372.17     42.45 o 
   7   1  14      387.02      368.47     54.29 o 
 -11   2  14       27.17        5.34     30.27 o 
 -10   2  14      174.40      149.94     24.85 o 
  -9   2  14       96.26       43.37     18.48 o 
  -8   2  14      228.54      154.97     20.21 o 
  -7   2  14      287.59      254.80     21.57 o 
  -6   2  14       11.26        6.96     14.85 o 
  -5   2  14     2460.87     2580.71     54.29 o 
  -4   2  14       12.96        3.12      5.45 o 
  -3   2  14      509.57      505.94     28.25 o 
  -2   2  14     2381.14     2360.95     39.74 o 
  -1   2  14     1266.63     1286.23     36.40 o 
   0   2  14      209.44      194.07     17.97 o 
   1   2  14        5.28       -0.66     10.99 o 
   2   2  14        0.22       -3.26     16.09 o 
   3   2  14      662.43      697.86     20.99 o 
   4   2  14       33.55       45.15      9.04 o 
   5   2  14        9.94        6.49     22.43 o 
   6   2  14        3.28      -32.97     45.19 o 
   7   2  14       12.80       47.11     33.01 o 
 -10   3  14       71.63       38.85     24.39 o 
  -9   3  14        9.74      -12.56     18.80 o 
  -8   3  14      974.08     1090.39     76.27 o 
  -7   3  14     3250.60     3600.20    110.39 o 
  -6   3  14     4857.84     5220.00    140.25 o 
  -5   3  14     6014.40     6705.26    119.39 o 
  -4   3  14     1775.84     1929.54     43.38 o 
  -3   3  14      922.04      946.00     24.51 o 
  -2   3  14     2215.16     2153.26     37.96 o 
  -1   3  14     3184.13     3436.62     55.65 o 
   0   3  14     1885.10     1959.87     61.06 o 
   1   3  14      729.54      768.76     52.76 o 
   2   3  14      198.75      194.92     16.00 o 
   3   3  14       36.98       42.06     15.00 o 
   4   3  14       15.66       20.88     15.25 o 
   5   3  14      674.81      690.75     87.55 o 
   6   3  14     2817.06     3130.50    159.44 o 
   7   3  14     2479.97     2906.14    141.74 o 
 -10   4  14      103.50       95.39     29.71 o 
  -9   4  14       23.94       13.29     20.07 o 
  -8   4  14       96.06       83.34     24.59 o 
  -7   4  14        4.20       10.55     28.53 o 
  -6   4  14       15.67       19.19     10.05 o 
  -5   4  14       15.69       10.20      6.96 o 
  -4   4  14      132.71       92.93     11.58 o 
  -3   4  14     1054.22     1006.27     37.05 o 
  -2   4  14      612.35      576.16     19.92 o 
  -1   4  14      415.48      393.54     15.98 o 
   0   4  14      190.76      209.97     20.21 o 
   1   4  14      118.47       93.27     15.41 o 
   2   4  14        3.65       -0.52      9.51 o 
   3   4  14      169.64       80.97     17.51 o 
   4   4  14       39.49        5.64     24.02 o 
   5   4  14        8.36       13.68     31.26 o 
   6   4  14        0.09       -4.09     34.27 o 
  -9   5  14       58.67       39.83     28.98 o 
  -8   5  14      126.40       66.40     40.95 o 
  -7   5  14      135.51       53.40     26.68 o 
  -6   5  14      815.77      822.44     62.65 o 
  -5   5  14      291.60      280.19     39.05 o 
  -4   5  14       15.96       -2.26     11.48 o 
  -3   5  14       68.19       53.69     18.26 o 
  -2   5  14       16.42        6.22      9.53 o 
  -1   5  14      422.44      441.57     28.72 o 
   0   5  14      923.39      853.60     92.52 o 
   1   5  14        4.35        4.33     12.50 o 
   2   5  14       12.39       36.37     13.85 o 
   3   5  14       11.34       96.53     29.34 o 
   4   5  14        2.79      -22.44     24.65 o 
   5   5  14      289.18      339.59     47.62 o 
   6   5  14      164.36      171.18     48.69 o 
  -8   6  14        8.26      -32.46     37.50 o 
  -7   6  14      174.27      100.83     53.00 o 
  -6   6  14        4.94       -9.57     19.80 o 
  -5   6  14        6.12       -7.65     14.31 o 
  -4   6  14      423.36      442.51     96.33 o 
  -3   6  14      622.08      732.88     97.64 o 
  -2   6  14     1462.29     1614.72     80.53 o 
  -1   6  14      965.13      946.70     47.85 o 
   0   6  14      166.93      111.26     26.57 o 
   1   6  14        2.76       12.34     23.86 o 
   2   6  14       19.87       10.75     30.50 o 
   3   6  14        0.54      -25.48     25.48 o 
   4   6  14       86.98       57.94     32.56 o 
   5   6  14        0.89       22.54     38.38 o 
  -7   7  14      219.94      196.75     54.72 o 
  -6   7  14      431.65      207.44     51.40 o 
  -5   7  14     1202.03     1254.18     61.14 o 
  -4   7  14     1803.66     1832.30     93.04 o 
  -3   7  14     2267.77     2382.67    124.10 o 
  -2   7  14      939.31      892.86     60.21 o 
  -1   7  14      136.64      156.81     28.83 o 
   0   7  14       63.91        9.76     27.48 o 
   1   7  14        5.20       42.66     26.56 o 
   2   7  14      127.72      139.55     34.23 o 
   3   7  14      209.23      250.50     45.84 o 
  -5   8  14      469.29      374.88     78.88 o 
  -4   8  14      111.47       59.52     20.62 o 
  -3   8  14       87.63       39.64     42.05 o 
  -2   8  14      511.64      410.22     63.70 o 
  -1   8  14      402.84      443.86    116.14 o 
   0   8  14      188.73      118.36     86.88 o 
   1   8  14       75.21      125.40     47.22 o 
 -10   1  15      891.18      873.87     54.69 o 
  -9   1  15     2125.69     2257.56     82.84 o 
  -8   1  15     1045.29     1084.80     46.75 o 
  -7   1  15      105.45       87.73     17.13 o 
  -6   1  15       32.71        7.84     12.69 o 
  -5   1  15       38.34       14.34     11.14 o 
  -4   1  15       80.81       72.90      9.08 o 
  -3   1  15     1487.16     1473.94     43.72 o 
  -2   1  15     3087.80     3192.09     98.56 o 
  -1   1  15     2561.24     2792.65     96.56 o 
   0   1  15      707.51      711.72     60.91 o 
   1   1  15      469.28      437.92     36.95 o 
   2   1  15      416.84      467.82     72.30 o 
   3   1  15      903.51      934.28     55.82 o 
   4   1  15     1073.21     1126.93     67.34 o 
   5   1  15      445.49      403.50     43.80 o 
   6   1  15        8.43       51.51     34.53 o 
   7   1  15      192.25      129.27     41.48 o 
 -10   2  15       42.16       33.43     25.42 o 
  -9   2  15      117.79       63.24     26.18 o 
  -8   2  15        1.92       18.17     15.73 o 
  -7   2  15      440.82      312.40     27.51 o 
  -6   2  15       35.33       26.13     14.19 o 
  -5   2  15      160.94      156.41     10.59 o 
  -4   2  15      682.36      706.69     19.69 o 
  -3   2  15      349.82      353.46     12.80 o 
  -2   2  15     2070.65     2020.92     41.10 o 
  -1   2  15     1127.35     1167.85     35.69 o 
   0   2  15     1699.63     1832.84     49.22 o 
   1   2  15      628.60      545.36     36.95 o 
   2   2  15       32.08       56.93     19.56 o 
   3   2  15       62.42       58.50     21.82 o 
   4   2  15      500.02      389.46     45.50 o 
   5   2  15      854.44      820.51    155.49 o 
   6   2  15     1926.99     2104.71    118.01 o 
 -10   3  15        6.67       -5.85     38.13 o 
  -9   3  15        6.16       12.54     18.39 o 
  -8   3  15        5.08      -11.68     17.11 o 
  -7   3  15        0.24        6.64     16.45 o 
  -6   3  15        1.66        5.83     13.22 o 
  -5   3  15       64.05       54.92      7.77 o 
  -4   3  15      104.91       87.67      8.71 o 
  -3   3  15       43.28       20.00      7.91 o 
  -2   3  15       51.58       42.54      7.26 o 
  -1   3  15      127.95      114.94     11.19 o 
   0   3  15       94.94       74.51     11.66 o 
   1   3  15      408.95      415.25     63.08 o 
   2   3  15      164.03      114.99     30.89 o 
   3   3  15        1.77      -19.91     22.06 o 
   4   3  15      190.16      150.71     28.42 o 
   5   3  15      154.81       98.37     30.09 o 
   6   3  15       10.95       15.25     31.35 o 
  -9   4  15       78.24       16.71     22.78 o 
  -8   4  15        0.62        5.89     17.98 o 
  -7   4  15      197.89      175.17     62.77 o 
  -6   4  15      620.56      660.56     49.10 o 
  -5   4  15        6.77       -6.92     10.59 o 
  -4   4  15      143.62      135.72     16.29 o 
  -3   4  15      831.65      833.84     33.85 o 
  -2   4  15      593.22      687.78     31.31 o 
  -1   4  15     1991.14     2202.87     91.90 o 
   0   4  15     1206.79     1271.45     41.75 o 
   1   4  15      495.24      470.55     29.86 o 
   2   4  15       20.58       28.44     16.43 o 
   3   4  15       93.66       72.49     27.53 o 
   4   4  15       31.26       21.24     25.71 o 
   5   4  15     1294.28     1393.51     93.27 o 
   6   4  15      593.29      567.86     62.44 o 
  -8   5  15      365.37      288.71     46.20 o 
  -7   5  15      238.23      141.45     32.57 o 
  -6   5  15       33.31      -22.12     22.12 o 
  -5   5  15       97.82      112.24     36.46 o 
  -4   5  15      490.29      462.70     26.48 o 
  -3   5  15      481.79      471.15     25.76 o 
  -2   5  15     1370.13     1552.51     62.69 o 
  -1   5  15     1444.03     1636.57     63.19 o 
   0   5  15     1089.91     1176.93     54.19 o 
   1   5  15     1133.27     1255.38     51.83 o 
   2   5  15      323.30      306.36     37.17 o 
   3   5  15      433.67      455.86     48.31 o 
   4   5  15      715.64      692.19     63.67 o 
   5   5  15      194.42       59.97     62.16 o 
  -7   6  15        1.24       17.09     52.88 o 
  -6   6  15       30.28       58.16     47.96 o 
  -5   6  15      135.54      126.75     42.60 o 
  -4   6  15        5.50        8.76     14.52 o 
  -3   6  15       70.42       78.76     19.29 o 
  -2   6  15        0.56       -9.28     16.64 o 
  -1   6  15        6.11        3.69     25.45 o 
   0   6  15       61.57       55.92     24.21 o 
   1   6  15       14.23       25.97     26.00 o 
   2   6  15      491.19      448.52     50.34 o 
   3   6  15      581.75      520.50     52.57 o 
   4   6  15      204.99      153.89     40.82 o 
  -6   7  15        2.29       46.24     39.35 o 
  -5   7  15       75.56       42.92     36.03 o 
  -4   7  15        3.50      -14.76     16.40 o 
  -3   7  15      578.69      650.74     70.21 o 
  -2   7  15      951.72     1074.00    125.98 o 
  -1   7  15      802.82      880.81    105.63 o 
   0   7  15      276.86      243.00     67.08 o 
   1   7  15       30.21       52.82     29.92 o 
   2   7  15      290.27      207.41     39.59 o 
  -2   8  15      438.00      404.07     65.05 o 
  -1   8  15      255.82      230.68     55.70 o 
 -10   0  16     2063.89     2258.88    122.13 o 
  -9   0  16     2054.21     2016.24    108.96 o 
  -8   0  16     2509.89     2657.41    127.87 o 
  -7   0  16     1522.46     1452.65     81.14 o 
  -6   0  16      160.26      155.97     24.76 o 
  -5   0  16       71.20       56.84     25.00 o 
  -4   0  16     1884.75     1856.87     57.87 o 
  -3   0  16     3302.19     3687.41    181.84 o 
  -2   0  16     3269.22     3473.06    175.84 o 
  -1   0  16     1393.28     1475.26     65.33 o 
   0   0  16     1146.07     1195.85     82.39 o 
   1   0  16      797.48      873.80     67.63 o 
   2   0  16     1255.08     1410.42     98.25 o 
   3   0  16     1102.65     1235.20     96.77 o 
   4   0  16     4936.56     5270.21    297.82 o 
   5   0  16     1129.88     1231.63    111.90 o 
   6   0  16      145.28      115.59     52.14 o 
 -10   1  16       42.05       29.79     25.93 o 
  -9   1  16      114.94      114.96     22.54 o 
  -8   1  16        1.13       -0.58     15.61 o 
  -7   1  16       24.30       18.07     15.34 o 
  -6   1  16       20.68       28.22     21.24 o 
  -5   1  16      512.67      413.66     26.15 o 
  -4   1  16      606.53      553.02     32.63 o 
  -3   1  16       51.25       46.86      6.12 o 
  -2   1  16      939.69      910.25     36.17 o 
  -1   1  16      845.28      848.28     61.34 o 
   0   1  16      475.39      473.97     34.88 o 
   1   1  16        1.35       22.10     19.10 o 
   2   1  16      109.38      113.91     24.00 o 
   3   1  16      197.35      169.63     30.87 o 
   4   1  16      132.86       72.45     26.90 o 
   5   1  16        0.63      -19.20     26.77 o 
   6   1  16        3.10      -18.85     36.21 o 
  -9   2  16      743.92      715.79     45.99 o 
  -8   2  16      670.95      536.21     35.42 o 
  -7   2  16      288.36      254.88     23.50 o 
  -6   2  16       69.40       14.35     13.73 o 
  -5   2  16        6.28       11.60      6.49 o 
  -4   2  16        2.01       -8.63      9.91 o 
  -3   2  16      686.49      662.72     34.28 o 
  -2   2  16     1167.87     1182.26     43.16 o 
  -1   2  16      727.30      694.15     35.14 o 
   0   2  16      101.58       77.79     31.89 o 
   1   2  16       88.94       97.04     23.06 o 
   2   2  16      204.46      182.45     30.13 o 
   3   2  16     1050.94     1136.62     66.26 o 
   4   2  16        7.85       36.98     30.04 o 
   5   2  16       21.90       34.09     28.78 o 
   6   2  16       23.96       -2.29     32.97 o 
  -9   3  16       98.55       53.38     35.02 o 
  -8   3  16       68.70       49.83     32.42 o 
  -7   3  16       88.56       75.40     20.76 o 
  -6   3  16      107.66       73.05     17.58 o 
  -5   3  16      136.59      118.02     19.57 o 
  -4   3  16       41.53       41.83      8.56 o 
  -3   3  16       44.19       33.90      8.42 o 
  -2   3  16      233.77      214.44     20.66 o 
  -1   3  16     1858.85     1825.72    102.53 o 
   0   3  16      793.05      768.79     40.78 o 
   1   3  16        0.47        0.71     14.25 o 
   2   3  16       58.35       37.96     19.13 o 
   3   3  16       75.16       37.11     35.41 o 
   4   3  16        8.32      -17.89     32.03 o 
   5   3  16        1.16        7.39     29.04 o 
  -8   4  16      438.56      346.89     31.92 o 
  -7   4  16      821.69      761.08     48.80 o 
  -6   4  16      154.88      110.74     23.20 o 
  -5   4  16      863.80      830.71     45.12 o 
  -4   4  16       95.22       97.15     20.84 o 
  -3   4  16      302.44      293.46     40.66 o 
  -2   4  16      853.87      971.19     47.27 o 
  -1   4  16      744.94      789.40     58.38 o 
   0   4  16      838.20      869.30     45.15 o 
   1   4  16     1169.48     1286.58     60.17 o 
   2   4  16      670.48      633.88     49.29 o 
   3   4  16      676.75      768.08     60.39 o 
   4   4  16       64.66      -41.56     41.56 o 
   5   4  16        3.13       13.79     32.16 o 
  -8   5  16      150.35      124.36     37.85 o 
  -7   5  16      227.02       92.19     36.10 o 
  -6   5  16        6.84       -9.41     27.13 o 
  -5   5  16      287.27      194.48     29.99 o 
  -4   5  16     1222.32     1238.84     75.72 o 
  -3   5  16      174.96      165.08     27.53 o 
  -2   5  16      213.87      164.04     20.46 o 
  -1   5  16      626.63      641.60     37.73 o 
   0   5  16      247.49      223.77     25.55 o 
   1   5  16       41.10       16.57     27.44 o 
   2   5  16      279.24      300.06     44.79 o 
   3   5  16       26.62        0.36     39.10 o 
   4   5  16       91.82       40.20     36.18 o 
  -6   6  16      170.96      129.85     54.72 o 
  -5   6  16       20.83       -4.51     23.57 o 
  -4   6  16     1046.03     1101.04     56.60 o 
  -3   6  16     1350.83     1372.50     67.61 o 
  -2   6  16      794.35      917.14     50.21 o 
  -1   6  16      904.48      943.66     53.08 o 
   0   6  16      634.06      709.35     56.77 o 
   1   6  16      298.54      320.42     86.45 o 
   2   6  16      787.84      772.31     64.52 o 
   3   6  16     1317.29     1291.60     85.65 o 
  -4   7  16      106.88      169.11     57.55 o 
  -3   7  16      265.93      264.62     51.03 o 
  -2   7  16      143.96      187.78     31.87 o 
  -1   7  16       28.34       -4.15     27.08 o 
   0   7  16       64.63       68.14     33.46 o 
   1   7  16      159.03      128.75     53.12 o 
  -9   1  17     1648.35     1681.03     69.36 o 
  -8   1  17     1064.58     1065.07     50.53 o 
  -7   1  17      433.98      357.79     35.02 o 
  -6   1  17      174.07      126.96     16.75 o 
  -5   1  17      137.68       81.53     13.86 o 
  -4   1  17      478.48      475.71     32.20 o 
  -3   1  17      316.40      373.20     53.42 o 
  -2   1  17      435.90      485.88     40.71 o 
  -1   1  17       59.28       70.20     17.90 o 
   0   1  17        4.21       -8.12     16.13 o 
   1   1  17      213.40      190.01     26.84 o 
   2   1  17     1621.67     1669.66     83.24 o 
   3   1  17     2390.55     2526.93    124.24 o 
   4   1  17     3494.85     3695.03    178.12 o 
   5   1  17     1067.95     1021.98     77.09 o 
  -9   2  17      130.01       85.17     28.20 o 
  -8   2  17      187.90      159.68     22.68 o 
  -7   2  17      248.22      213.80     29.56 o 
  -6   2  17      451.08      299.84     72.61 o 
  -5   2  17     2557.73     2496.71     94.24 o 
  -4   2  17      775.60      783.59     51.35 o 
  -3   2  17      271.29      343.18     49.16 o 
  -2   2  17      155.05      107.54     15.34 o 
  -1   2  17        7.83       -8.31     13.62 o 
   0   2  17        2.18       23.41     16.12 o 
   1   2  17       10.44       -1.30     16.59 o 
   2   2  17      145.32      122.69     30.21 o 
   3   2  17      318.38      246.69     36.38 o 
   4   2  17        1.37       32.27     34.03 o 
   5   2  17      129.41       52.90     34.62 o 
  -8   3  17       22.13       45.63     22.32 o 
  -7   3  17      179.41      130.92     30.51 o 
  -6   3  17        5.36        8.36     20.93 o 
  -5   3  17       39.82       23.06     17.72 o 
  -4   3  17      140.55      121.47     15.24 o 
  -3   3  17       28.31       -1.91     13.14 o 
  -2   3  17        3.97       -4.74     12.18 o 
  -1   3  17        3.98       28.73     14.86 o 
   0   3  17       58.88       27.41     15.57 o 
   1   3  17      182.67      186.30     40.31 o 
   2   3  17       62.92       46.08     18.33 o 
   3   3  17       66.04       63.31     33.59 o 
   4   3  17      112.77       53.02     33.68 o 
  -8   4  17       10.15       38.51     25.82 o 
  -7   4  17       27.46        4.52     31.24 o 
  -6   4  17      883.47      791.28    129.91 o 
  -5   4  17     1288.52     1245.06    143.44 o 
  -4   4  17     1484.10     1628.34    104.63 o 
  -3   4  17      608.71      602.00     74.85 o 
  -2   4  17       14.86       21.72     17.93 o 
  -1   4  17       56.86       56.85     18.72 o 
   0   4  17      196.66      180.76     26.67 o 
   1   4  17       50.33       34.63     22.71 o 
   2   4  17      351.34      420.63     47.95 o 
   3   4  17       12.66      -36.09     36.09 o 
   4   4  17       53.89       68.97     33.91 o 
  -7   5  17      323.61      189.99     40.47 o 
  -6   5  17      576.31      558.38     60.25 o 
  -5   5  17      637.16      609.72    104.34 o 
  -4   5  17       10.72       25.45     39.84 o 
  -3   5  17      115.03      122.88     24.60 o 
  -2   5  17       90.24      122.24     22.92 o 
  -1   5  17      120.51      105.36     24.14 o 
   0   5  17      165.72      162.78     28.11 o 
   1   5  17      256.99      232.42     34.13 o 
   2   5  17     1476.53     1505.20    107.41 o 
   3   5  17     2066.58     2455.00    128.45 o 
  -5   6  17       40.28       16.48     45.62 o 
  -4   6  17       12.15       -1.84     43.90 o 
  -3   6  17      192.47      203.43     28.45 o 
  -2   6  17        0.31       36.54     20.41 o 
  -1   6  17        2.91       38.84     31.58 o 
   0   6  17        3.36       12.28     25.99 o 
   1   6  17        0.86      -30.06     30.06 o 
  -8   0  18      120.83       73.29     54.60 o 
  -7   0  18      237.41      142.89     54.47 o 
  -6   0  18        4.03       -3.44     35.66 o 
  -5   0  18      352.21      247.04     52.51 o 
  -4   0  18     1479.17     1105.71     99.73 o 
  -3   0  18      547.48      547.08     48.33 o 
  -2   0  18      624.55      564.29     52.88 o 
  -1   0  18        3.86        9.84     21.27 o 
   0   0  18      215.61      209.04     40.82 o 
   2   0  18       72.13       86.20     37.38 o 
   3   0  18      968.55      990.12    104.15 o 
   4   0  18      695.70      646.19     79.81 o 
  -8   1  18        7.20      -31.31     31.31 o 
  -7   1  18       29.36       47.67     32.52 o 
  -6   1  18      320.10      253.43     43.27 o 
  -5   1  18     1437.53     1304.45     82.33 o 
  -4   1  18     1874.20     1798.75    151.49 o 
  -3   1  18     1098.42     1073.80     66.10 o 
  -2   1  18      568.49      485.56     43.60 o 
  -1   1  18        5.02      -12.83     16.49 o 
   0   1  18      183.66      189.03     27.94 o 
   1   1  18      213.02      234.78     32.35 o 
   2   1  18       70.13       96.87     41.50 o 
   3   1  18       39.60        7.69     28.20 o 
   4   1  18       94.45       98.83     35.52 o 
  -8   2  18       31.00      -24.27     37.08 o 
  -7   2  18       61.34       32.16     38.64 o 
  -6   2  18        0.07       15.62     57.18 o 
  -5   2  18       27.69      131.08     46.60 o 
  -4   2  18     1141.32     1006.97     98.00 o 
  -3   2  18     1176.57     1231.76     61.24 o 
  -2   2  18        6.30      -10.19     13.60 o 
  -1   2  18      141.83      118.28     27.18 o 
   0   2  18      239.33      146.97     22.66 o 
   1   2  18      194.72      146.24     31.58 o 
   2   2  18       58.33       74.62     31.08 o 
   3   2  18       89.16       57.49     28.89 o 
   4   2  18      417.57      468.67     61.29 o 
  -7   3  18      344.29      234.90     49.49 o 
  -6   3  18     1356.92     1363.20    124.69 o 
  -5   3  18     2788.84     2962.62    206.83 o 
  -4   3  18     2824.22     2825.02    204.37 o 
  -3   3  18     1868.93     2149.40    121.75 o 
  -2   3  18      647.40      655.12     42.97 o 
  -1   3  18      963.79      984.08     49.96 o 
   0   3  18     1083.58     1147.20    103.63 o 
   1   3  18     1273.55     1399.62     66.46 o 
   2   3  18      570.06      521.80     52.54 o 
   3   3  18       98.81       89.67     38.39 o 
  -7   4  18       58.12       48.08     42.79 o 
  -6   4  18      267.45      283.07     64.07 o 
  -5   4  18      124.63      113.87     49.80 o 
  -4   4  18      888.25      862.36     99.48 o 
  -3   4  18       23.36       -0.23     14.14 o 
  -2   4  18        7.37       14.72     19.22 o 
  -1   4  18        7.45       -3.83     19.35 o 
   0   4  18        5.60       19.48     17.94 o 
   1   4  18        1.33       22.59     33.69 o 
   2   4  18      165.24      179.70     40.43 o 
  -5   5  18      319.65      305.32     68.62 o 
  -4   5  18      902.30      884.74     97.76 o 
  -3   5  18      198.70      133.42     48.69 o 
  -2   5  18       87.52      107.97     27.15 o 
  -1   5  18      150.38      100.33     23.09 o 
   0   5  18       92.36      105.52     30.73 o 
   1   5  18      247.28      200.58     40.14 o 
  -7   1  19      584.85      522.83     56.96 o 
  -6   1  19       36.64       -7.79     49.19 o 
  -5   1  19       38.82       -8.48     39.23 o 
  -4   1  19      234.60      209.04     52.75 o 
  -3   1  19      474.75      294.63     55.95 o 
  -2   1  19      135.43       98.34     21.12 o 
  -1   1  19       85.99       65.04     21.37 o 
   0   1  19      370.70      368.51     37.19 o 
   1   1  19      168.97      139.82     39.72 o 
   2   1  19       31.51      -11.34     31.11 o 
   3   1  19       37.15       71.33     40.12 o 
  -7   2  19      169.15      156.17     59.02 o 
  -6   2  19      259.97      208.62     40.34 o 
  -5   2  19      446.20      450.30     68.98 o 
  -4   2  19      566.54      498.38     77.35 o 
  -3   2  19      322.82      270.28     58.16 o 
  -2   2  19      960.24     1074.80     78.71 o 
  -1   2  19      755.28      852.76     93.79 o 
   0   2  19     1071.30     1137.66     82.14 o 
   1   2  19     1879.94     2022.61    126.15 o 
   2   2  19     1467.75     1328.42     84.96 o 
  -6   3  19       54.67      101.82     50.91 o 
  -5   3  19       32.92      -15.74     38.49 o 
  -4   3  19        0.42        8.73     40.09 o 
  -3   3  19       34.17       90.26     45.13 o 
  -2   3  19        0.40      -16.07     16.07 o 
  -1   3  19        1.92      -19.79     19.79 o 
   0   3  19        0.38       21.57     19.03 o 
   1   3  19       54.33       41.77     27.94 o 
   2   3  19        0.11       26.45     29.70 o 
  -5   4  19      778.83      560.36     94.32 o 
  -4   4  19      478.88      378.12     67.51 o 
  -3   4  19       85.56      145.10     49.56 o 
  -2   4  19       84.52       66.38     22.86 o 
  -1   4  19      438.72      393.81     42.24 o 
   0   4  19      877.48      902.64     65.60 o 
   1   4  19      988.77     1047.67     74.33 o 
  -6   0  20      504.77      300.04     71.20 o 
  -5   0  20      730.80      539.45     81.16 o 
  -4   0  20       26.91       62.47     47.22 o 
  -3   0  20       78.51      -23.61     37.01 o 
  -1   0  20      228.87      276.43     49.68 o 
   0   0  20      301.46      273.97     52.88 o 
   1   0  20      218.18      158.01     62.59 o 
  -6   1  20       94.87       49.56     49.56 o 
  -5   1  20       25.55      -22.96     35.19 o 
  -4   1  20       34.69        6.76     42.55 o 
  -3   1  20        1.13      -37.26     37.26 o 
  -2   1  20        1.99        6.76     35.41 o 
  -1   1  20      390.51      293.56     44.02 o 
   0   1  20      628.14      696.81     50.89 o 
   1   1  20      687.28      661.18     56.59 o 
  -5   2  20       11.09       10.33     67.26 o 
  -4   2  20      190.06       29.27     44.64 o 
  -3   2  20       67.78      -17.09     41.07 o 
  -2   2  20        8.07        3.44     35.78 o 
  -1   2  20      654.22      657.53     89.42 o 
   0   2  20      321.36      201.23     35.11 o 
  -4   3  20      316.11      163.91     52.38 o 
  -3   3  20        3.23      -38.24     38.24 o 
  -2   3  20       70.71       19.06     58.78 o 
  -1   3  20      314.48      361.49     73.90 o 
                                                 
